# Supplementary material for: Fine cubic Cu2O nanocrystals as highly selective catalyst for propylene epoxidation with molecular oxygen
Source: Nat Commun. 2021 Oct 11;12:5921. doi: 10.1038/s41467-021-26257-0 (PMC8505410; doi:10.1038/s41467-021-26257-0)
Supplement: Supplementary file 3 — Source Data [file 41467_2021_26257_MOESM3_ESM.xlsx]

## Sheet: Fig.a-c
	c-Cu2O-27								c-Cu2O-106								c-Cu2O-774
Particle Size (nm)	Percentage (%)	Particle Size (nm)	Percentage (%)					Particle Size (nm)	Percentage (%)	Particle Size (nm)	Percentage (%)					Particle Size (nm)	Percentage (%)	Particle Size (nm)	Percentage (%)
12	0	12	-0.26233					55	0	55	0.52277					200	0	200	0.38383
16	0	12.3636	-0.19225					65	1.94175	55.8081	0.5237					400	3.37079	212.121	0.39136
20	10.5263	12.7273	-0.10626					75	1.94175	56.6162	0.52491					600	23.5955	224.242	0.4015
24	30.5263	13.0909	-0.00142					85	9.70874	57.4242	0.52651					800	52.809	236.364	0.41504
28	30.5263	13.4545	0.1256					95	19.4175	58.2323	0.52858					1000	19.1011	248.485	0.43301
32	23.1579	13.8182	0.27853					105	31.068	59.0404	0.53127					1200	1.1236	260.606	0.45669
36	3.15789	14.1818	0.46145					115	28.1553	59.8485	0.53473					1400	0	272.727	0.48765
40	2.10526	14.5455	0.67886					125	7.76699	60.6566	0.53917							284.848	0.52785
44	0	14.9091	0.93557					135	0	61.4646	0.54483							296.97	0.57968
48	0	15.2727	1.23672							62.2727	0.55203							309.091	0.64599
		15.6364	1.58767							63.0808	0.56113							321.212	0.73022
		16	1.99395							63.8889	0.57257							333.333	0.83644
		16.3636	2.46113							64.697	0.58688							345.455	0.9694
		16.7273	2.99469							65.505	0.60471							357.576	1.13459
		17.0909	3.5999							66.3131	0.6268							369.697	1.33829
		17.4546	4.28162							67.1212	0.65402							381.818	1.58762
		17.8182	5.04411							67.9293	0.68742							393.939	1.89048
		18.1818	5.89085							68.7374	0.72818							406.061	2.25558
		18.5454	6.82434							69.5455	0.77767							418.182	2.69234
		18.9091	7.84583							70.3535	0.83747							430.303	3.2108
		19.2727	8.95518							71.1616	0.90933							442.424	3.82145
		19.6364	10.1506							71.9697	0.99527							454.545	4.53504
		20	11.4286							72.7778	1.09751							466.667	5.36228
		20.3636	12.7837							73.5859	1.21852							478.788	6.31358
		20.7273	14.2085							74.3939	1.36099							490.909	7.39862
		21.0909	15.6933							75.202	1.52785							503.03	8.62596
		21.4546	17.2265							76.0101	1.72227							515.152	10.0026
		21.8182	18.7947							76.8182	1.94758							527.273	11.5335
		22.1818	20.3822							77.6263	2.20731							539.394	13.2211
		22.5454	21.9719							78.4343	2.50511							551.515	15.0648
		22.9091	23.5455							79.2424	2.84472							563.636	17.0606
		23.2727	25.0832							80.0505	3.22989							575.758	19.2007
		23.6364	26.5648							80.8586	3.66433							587.879	21.473
		24	27.9699							81.6667	4.15161							600	23.8615
		24.3636	29.278							82.4748	4.6951							612.121	26.3454
		24.7273	30.4697							83.2828	5.29782							624.242	28.9
		25.0909	31.5265							84.0909	5.96237							636.364	31.4964
		25.4546	32.4316							84.899	6.6908							648.485	34.102
		25.8182	33.1703							85.7071	7.4845							660.606	36.6816
		26.1818	33.7305							86.5152	8.34409							672.727	39.1971
		26.5454	34.1028							87.3232	9.2693							684.848	41.6095
		26.9091	34.2809							88.1313	10.2589							696.97	43.879
		27.2727	34.2617							88.9394	11.3104							709.091	45.9667
		27.6364	34.0457							89.7475	12.4204							721.212	47.8353
		28	33.6365							90.5556	13.5842							733.333	49.4503
		28.3636	33.0409							91.3636	14.7958							745.455	50.7812
		28.7273	32.269							92.1717	16.0478							757.576	51.8021
		29.0909	31.3333							92.9798	17.3319							769.697	52.4932
		29.4546	30.2491							93.7879	18.6383							781.818	52.8405
		29.8182	29.0334							94.596	19.9564							793.939	52.8373
		30.1818	27.7049							95.404	21.2742							806.061	52.4835
		30.5454	26.2835							96.2121	22.5794							818.182	51.7862
		30.9091	24.7894							97.0202	23.8587							830.303	50.7593
		31.2727	23.2432							97.8283	25.0985							842.424	49.4229
		31.6364	21.665							98.6364	26.2849							854.545	47.8029
		32	20.0742							99.4444	27.4042							866.667	45.93
		32.3636	18.4892							100.253	28.4429							878.788	43.8385
		32.7273	16.9267							101.061	29.3882							890.909	41.566
		33.0909	15.4018							101.869	30.228							903.03	39.1513
		33.4545	13.9278							102.677	30.9515							915.152	36.6343
		33.8182	12.5158							103.485	31.549							927.273	34.0539
		34.1818	11.1751							104.293	32.0125							939.394	31.4481
		34.5455	9.91272							105.101	32.3358							951.515	28.8522
		34.9091	8.73371							105.909	32.5144							963.636	26.2987
		35.2727	7.64128							106.717	32.5457							975.758	23.8163
		35.6364	6.63686							107.525	32.4295							987.879	21.4298
		36	5.7203							108.333	32.1673							1000	19.1598
		36.3636	4.89008							109.141	31.7627							1012.12	17.0223
		36.7273	4.14352							109.949	31.2212							1024.24	15.0293
		37.0909	3.47696							110.758	30.5501							1036.36	13.1885
		37.4545	2.88601							111.566	29.7584							1048.48	11.5038
		37.8182	2.36571							112.374	28.8565							1060.61	9.97575
		38.1818	1.91075							113.182	27.856							1072.73	8.60191
		38.5455	1.51562							113.99	26.7693							1084.85	7.37726
		38.9091	1.17473							114.798	25.6098							1096.97	6.29479
		39.2727	0.88259							115.606	24.391							1109.09	5.34588
		39.6364	0.63387							116.414	23.1268							1121.21	4.52083
		40	0.42351							117.222	21.831							1133.33	3.80925
		40.3636	0.24673							118.03	20.5169							1145.45	3.2004
		40.7273	0.09912							118.838	19.1974							1157.58	2.68355
		41.0909	-0.02333							119.646	17.8847							1169.7	2.2482
		41.4545	-0.12427							120.455	16.5899							1181.82	1.88434
		41.8182	-0.20696							121.263	15.3231							1193.94	1.58254
		42.1818	-0.27428							122.071	14.0934							1206.06	1.33413
		42.5455	-0.32872							122.879	12.9085							1218.18	1.1312
		42.9091	-0.3725							123.687	11.775							1230.3	0.96666
		43.2727	-0.40747							124.495	10.6981							1242.42	0.83425
		43.6364	-0.43523							125.303	9.68189							1254.55	0.72848
		44	-0.45714							126.111	8.72914							1266.67	0.64461
		44.3636	-0.47432							126.919	7.84158							1278.79	0.57859
		44.7273	-0.48772							127.727	7.01992							1290.91	0.52701
		45.0909	-0.49809							128.535	6.26389							1303.03	0.487
		45.4545	-0.50608							129.343	5.57242							1315.15	0.45619
		45.8182	-0.5122							130.152	4.94373							1327.27	0.43263
		46.1818	-0.51685							130.96	4.37543							1339.39	0.41475
		46.5455	-0.52037							131.768	3.86466							1351.52	0.40128
		46.9091	-0.52301							132.576	3.4082							1363.64	0.3912
		47.2727	-0.52499							133.384	3.00254							1375.76	0.38371
		47.6364	-0.52645							134.192	2.64404							1387.88	0.37819
		48	-0.52754							135	2.32894							1400	0.37414

## Sheet: Fig.2
	c-Cu2O-27							c-Cu2O-106							c-Cu2O-774
Temperature / ℃	C3H6 reaction rate / mmolC3H6h-1g-1catalyst	Selectivity /%					Temperature / ℃	C3H6 reaction rate / mmolC3H6h-1g-1catalyst	Selectivity /%					Temperature / ℃	C3H6 reaction rate / mmolC3H6h-1g-1catalyst	Selectivity /%
		PO	CO2	Acrolein					PO	CO2	Acrolein					PO	CO2	Acrolein
60	0	0	0	0			60	0	0	0	0			170	0	0	0	0
90	19.9897	79.726	20.274	0			90	7.53892	74.1784	25.8216	0			190	8.8849	7.31193	80.4086	12.2795
110	34.2272	83.7044	16.2956	0			110	11.5457	70.0874	29.9126	0			210	14.3593	6.05005	75.5911	16.3588
130	75.5336	54.1333	37.3132	5.55163			130	25.3275	38.8319	46.8907	14.2774			230	21.4824	5.83381	85.6696	8.4966
150	89.1474	26.3308	61.066	9.95152			150	60.6489	18.8345	63.2685	17.8971			250	39.0058	6.35445	88.6475	3.19697

## Sheet: Fig.3a
	C3H6-TPRS										C3H6+O2-TPRS
	m/z										m/z
Temperature / ℃	31	58	56	43	44					Temperature / ℃	31	58	56	43	44
20.8333	-9.92949e-13	1.0162e-11	2.858e-11	4.0144e-11	5.029e-11					20	-6.36854e-13	9.854e-12	2.66e-11	3.99e-11	5.02e-11
21.6667	-7.87949e-13	1.0075e-11	2.674e-11	3.9944e-11	5.029e-11					20.8333	5.63146e-13	1.00395e-11	2.708e-11	3.98e-11	5.03e-11
22.5	-8.94949e-13	1.0296e-11	2.768e-11	4.0044e-11	5.037e-11					21.6667	-7.36854e-13	1.0138e-11	2.858e-11	4e-11	5.02e-11
23.3333	-9.80949e-13	1.0292e-11	2.794e-11	4.0144e-11	5.045e-11					22.5	-6.36854e-13	1.0233e-11	2.778e-11	3.98e-11	5.03e-11
24.1667	-1.05995e-12	1.0111e-11	2.706e-11	4.0044e-11	5.045e-11					24.1667	-1.53685e-12	1.0332e-11	2.692e-11	3.98e-11	5.03e-11
25	-8.23949e-13	1.0114e-11	2.68e-11	4.0344e-11	5.029e-11					25	-7.36854e-13	1.0138e-11	2.694e-11	3.97e-11	5.02e-11
26.6667	-7.36949e-13	1.0185e-11	2.72e-11	4.0144e-11	5.037e-11					25.8333	-2.36854e-13	9.9369e-12	2.736e-11	3.99e-11	5.04e-11
27.5	-1.02495e-12	9.882e-12	2.788e-11	4.0044e-11	5.021e-11					26.6667	-4.36854e-13	1.0371e-11	2.65e-11	3.98e-11	5.02e-11
28.3333	-9.80949e-13	1.0312e-11	2.752e-11	4.0144e-11	5.029e-11					27.5	-3.36854e-13	1.0245e-11	2.686e-11	3.98e-11	5.02e-11
29.1667	-8.15949e-13	9.9763e-12	2.724e-11	4.0244e-11	5.021e-11					28.3333	6.31457e-14	1.0126e-11	2.614e-11	3.98e-11	5.04e-11
30	-7.91949e-13	1.00631e-11	2.842e-11	4.0144e-11	5.021e-11					30	-1.36854e-13	1.013e-11	2.74e-11	3.99e-11	5.03e-11
30.8333	-1.06795e-12	1.0174e-11	2.678e-11	4.0044e-11	5.037e-11					30.8333	-1.73685e-12	1.0237e-11	2.64e-11	3.99e-11	5.04e-11
32.5	-1.09195e-12	1.0233e-11	2.792e-11	3.9844e-11	5.029e-11					31.6667	-3.36854e-13	1.0272e-11	2.738e-11	3.98e-11	5.02e-11
33.3333	-7.24949e-13	1.0209e-11	2.708e-11	4.0144e-11	5.029e-11					32.5	-1.33685e-12	1.0138e-11	2.684e-11	3.97e-11	5.04e-11
34.1667	-7.59949e-13	1.0103e-11	2.72e-11	4.0144e-11	5.037e-11					33.3333	-1.43685e-12	1.0004e-11	2.738e-11	3.99e-11	5.03e-11
35	-8.82949e-13	1.0134e-11	2.654e-11	4.0044e-11	5.045e-11					34.1667	-1.23685e-12	1.00631e-11	2.676e-11	3.99e-11	5.04e-11
35.8333	-7.04949e-13	9.9566e-12	2.696e-11	4.0044e-11	5.021e-11					35.8333	-8.36854e-13	1.0221e-11	2.838e-11	3.98e-11	5.03e-11
36.6667	-8.30949e-13	1.0391e-11	2.68e-11	4.0244e-11	5.021e-11					36.6667	-2.36854e-13	9.929e-12	2.666e-11	3.97e-11	5.02e-11
37.5	-9.21949e-13	1.0158e-11	2.746e-11	3.9944e-11	5.037e-11					37.5	-3.68543e-14	1.0316e-11	2.782e-11	4e-11	5.02e-11
39.1667	-8.54949e-13	9.9329e-12	2.746e-11	4.0044e-11	5.021e-11					38.3333	-7.36854e-13	1.0166e-11	2.654e-11	3.99e-11	5.02e-11
40	-9.84949e-13	9.9487e-12	2.89e-11	4.0044e-11	5.029e-11					39.1667	-1.33685e-12	9.99211e-12	2.612e-11	3.99e-11	5.02e-11
40.8333	-8.66949e-13	1.0118e-11	2.766e-11	4.0244e-11	5.029e-11					40	-8.36854e-13	9.9211e-12	2.594e-11	3.97e-11	5.02e-11
41.6667	-5.34949e-13	1.0166e-11	2.79e-11	4.0044e-11	5.029e-11					41.6667	-6.36854e-13	1.00434e-11	2.69e-11	3.98e-11	5.02e-11
42.5	-6.05949e-13	1.0142e-11	2.714e-11	3.9944e-11	5.037e-11					42.5	-6.36854e-13	1.0134e-11	2.706e-11	3.99e-11	5.04e-11
43.3333	-5.66949e-13	1.0185e-11	2.65e-11	3.9744e-11	5.037e-11					43.3333	-1.03685e-12	9.925e-12	2.596e-11	3.98e-11	5.03e-11
45	-8.34949e-13	1.0221e-11	2.764e-11	4.0144e-11	5.037e-11					44.1667	-1.83685e-12	1.0111e-11	2.624e-11	4e-11	5.02e-11
45.8333	-6.53949e-13	1.00671e-11	2.744e-11	4.0144e-11	5.037e-11					45	-1.13685e-12	1.0075e-11	2.65e-11	3.99e-11	5.02e-11
46.6667	-8.66949e-13	9.9092e-12	2.712e-11	4.0044e-11	5.037e-11					45.8333	-1.03685e-12	1.0332e-11	2.706e-11	3.97e-11	5.02e-11
47.5	-6.80949e-13	1.0138e-11	2.918e-11	4.0044e-11	5.037e-11					47.5	-1.23685e-12	9.99605e-12	2.616e-11	3.99e-11	5.02e-11
48.3333	-8.15949e-13	1.0158e-11	2.68e-11	4.0244e-11	5.045e-11					48.3333	-1.33685e-12	1.0118e-11	2.694e-11	3.99e-11	5.04e-11
49.1667	-8.30949e-13	1.0114e-11	2.868e-11	4.0144e-11	5.021e-11					49.1667	-2.36854e-13	1.00553e-11	2.618e-11	3.98e-11	5.05e-11
50.8333	-7.67949e-13	1.0233e-11	2.75e-11	3.9944e-11	5.037e-11					50	-9.36854e-13	1.0103e-11	2.614e-11	3.97e-11	5.04e-11
51.6667	-8.82949e-13	9.9566e-12	2.706e-11	4.0144e-11	5.021e-11					50.8333	-7.36854e-13	1.00158e-11	2.704e-11	3.99e-11	5.05e-11
52.5	-7.24949e-13	1.0118e-11	2.722e-11	4.0244e-11	5.037e-11					51.6667	2.63146e-13	1.00079e-11	2.706e-11	3.98e-11	5.05e-11
53.3333	-7.83949e-13	1.0221e-11	2.64e-11	4.0144e-11	5.029e-11					53.3333	-3.68543e-14	1.0217e-11	2.73e-11	4e-11	5.05e-11
54.1667	-5.50949e-13	1.03e-11	2.732e-11	3.9944e-11	5.029e-11					54.1667	3.63146e-13	1.00513e-11	2.642e-11	3.96e-11	5.05e-11
55	-8.70949e-13	1.0312e-11	2.776e-11	4.0044e-11	5.029e-11					55	-1.43685e-12	1.0122e-11	2.624e-11	4e-11	5.05e-11
56.6667	-7.20949e-13	1.0107e-11	2.714e-11	4.0044e-11	5.037e-11					55.8333	-1.23685e-12	1.0272e-11	2.65e-11	3.98e-11	5.07e-11
57.5	-1.02895e-12	1.0122e-11	2.838e-11	3.9944e-11	5.037e-11					56.6667	-7.36854e-13	1.0268e-11	2.69e-11	3.99e-11	5.05e-11
58.3333	-1.07195e-12	1.0233e-11	2.65e-11	4.0044e-11	5.021e-11					57.5	-1.36854e-13	1.0205e-11	2.788e-11	3.97e-11	5.05e-11
59.1667	-9.29949e-13	1.0126e-11	2.744e-11	3.9944e-11	5.037e-11					59.1667	-1.03685e-12	1.0343e-11	2.692e-11	3.97e-11	5.05e-11
60	-8.07949e-13	1.00316e-11	2.694e-11	3.9944e-11	5.021e-11					60	-4.36854e-13	9.668e-12	2.626e-11	4e-11	5.04e-11
60.8333	-9.61949e-13	9.99605e-12	2.726e-11	3.9944e-11	5.029e-11					60.8333	5.63146e-13	9.99605e-12	2.79e-11	3.97e-11	5.03e-11
61.6667	-9.29949e-13	1.0304e-11	2.7e-11	4.0544e-11	5.029e-11					61.6667	2.63146e-13	1.0126e-11	2.67e-11	3.97e-11	5.06e-11
63.3333	-8.54949e-13	1.0146e-11	2.732e-11	4.0144e-11	5.021e-11					62.5	-1.13685e-12	1.0004e-11	2.696e-11	3.97e-11	5.05e-11
64.1667	-9.09949e-13	1.00395e-11	2.698e-11	4.0144e-11	5.037e-11					63.3333	-1.43685e-12	1.0174e-11	2.724e-11	3.99e-11	5.05e-11
65	-7.28949e-13	1.0138e-11	2.73e-11	4.0344e-11	5.029e-11					65	-9.36854e-13	1.0174e-11	2.638e-11	3.96e-11	5.03e-11
65.8333	-8.30949e-13	9.9645e-12	2.816e-11	3.9844e-11	5.021e-11					65.8333	-3.68543e-14	1.0182e-11	2.618e-11	3.98e-11	5.05e-11
66.6667	-7.91949e-13	1.0308e-11	2.806e-11	3.9944e-11	5.021e-11					66.6667	3.63146e-13	1.0217e-11	2.588e-11	3.96e-11	5.04e-11
67.5	-1.05195e-12	1.013e-11	2.834e-11	3.9844e-11	5.029e-11					67.5	-2.36854e-13	1.0489e-11	2.686e-11	3.98e-11	5.05e-11
69.1667	-1.05595e-12	1.0118e-11	2.764e-11	3.9944e-11	5.021e-11					68.3333	-3.36854e-13	1.0268e-11	2.814e-11	3.97e-11	5.06e-11
70	-9.37949e-13	1.0221e-11	2.726e-11	3.9744e-11	5.037e-11					69.1667	2.63146e-13	1.0111e-11	2.582e-11	3.98e-11	5.06e-11
70.8333	-8.90949e-13	1.00355e-11	2.602e-11	4.0044e-11	5.021e-11					70.8333	7.63146e-13	1.03e-11	2.644e-11	3.97e-11	5.06e-11
71.6667	-8.54949e-13	1.0197e-11	2.8e-11	4.0044e-11	5.021e-11					71.6667	-5.36854e-13	1.0308e-11	2.636e-11	3.99e-11	5.05e-11
72.5	-6.37949e-13	9.9566e-12	2.666e-11	4.0044e-11	5.037e-11					72.5	-1.13685e-12	1.0399e-11	2.624e-11	3.99e-11	5.08e-11
73.3333	-8.90949e-13	1.0158e-11	2.694e-11	3.9844e-11	5.037e-11					73.3333	6.31457e-14	1.0564e-11	2.792e-11	3.99e-11	5.06e-11
75	-9.41949e-13	1.00908e-11	2.778e-11	3.9944e-11	5.021e-11					74.1667	-3.68543e-14	1.0158e-11	2.74e-11	3.97e-11	5.05e-11
75.8333	-4.71949e-13	1.017e-11	2.736e-11	3.9844e-11	5.037e-11					75	-9.36854e-13	1.0138e-11	2.598e-11	4.01e-11	5.07e-11
76.6667	-8.15949e-13	1.0158e-11	2.692e-11	4.0244e-11	5.029e-11					76.6667	-1.13685e-12	1.0316e-11	2.71e-11	3.96e-11	5.09e-11
77.5	-7.51949e-13	9.99211e-12	2.692e-11	3.9944e-11	5.037e-11					77.5	1.63146e-13	1.0316e-11	2.772e-11	3.97e-11	5.08e-11
78.3333	-8.34949e-13	1.0134e-11	2.714e-11	3.9944e-11	5.021e-11					78.3333	-1.36854e-13	1.0367e-11	2.64e-11	4e-11	5.05e-11
79.1667	-7.67949e-13	9.9724e-12	2.75e-11	4.0044e-11	5.029e-11					79.1667	-4.36854e-13	1.0418e-11	2.738e-11	3.96e-11	5.04e-11
80.8333	-5.15949e-13	1.0209e-11	2.762e-11	4.0144e-11	5.029e-11					80	-5.36854e-13	1.0533e-11	2.82e-11	3.98e-11	5.08e-11
81.6667	-6.92949e-13	1.0166e-11	2.76e-11	3.9944e-11	5.029e-11					80.8333	8.63146e-13	1.0675e-11	2.704e-11	3.97e-11	5.07e-11
82.5	-9.13949e-13	1.0201e-11	2.734e-11	4.0044e-11	5.013e-11					82.5	5.63146e-13	1.0564e-11	2.648e-11	3.98e-11	5.09e-11
83.3333	-1.06395e-12	1.03e-11	2.77e-11	4.0144e-11	5.021e-11					83.3333	-5.36854e-13	1.0592e-11	2.626e-11	3.97e-11	5.07e-11
84.1667	-8.54949e-13	1.0257e-11	2.754e-11	4.0044e-11	5.021e-11					84.1667	7.63146e-13	1.0667e-11	2.742e-11	3.98e-11	5.05e-11
85	-6.17949e-13	1.0111e-11	2.784e-11	4.0144e-11	5.013e-11					85	8.63146e-13	1.0627e-11	2.806e-11	3.97e-11	5.08e-11
85.8333	-1.01695e-12	1.0225e-11	2.742e-11	3.9944e-11	5.021e-11					85.8333	-1.36854e-13	1.101e-11	2.758e-11	3.98e-11	5.07e-11
87.5	-8.54949e-13	1.0387e-11	2.868e-11	4.0244e-11	5.037e-11					86.6667	7.63146e-13	1.0998e-11	2.742e-11	3.99e-11	5.09e-11
88.3333	-7.83949e-13	1.0103e-11	2.718e-11	4.0044e-11	5.021e-11					88.3333	1.26315e-12	1.112e-11	2.724e-11	3.98e-11	5.09e-11
89.1667	-1.00095e-12	1.0134e-11	2.848e-11	4.0244e-11	5.037e-11					89.1667	1.26315e-12	1.119e-11	2.81e-11	3.97e-11	5.08e-11
90	-7.75949e-13	1.0118e-11	2.83e-11	3.9844e-11	5.021e-11					90	7.63146e-13	1.141e-11	2.76e-11	3.99e-11	5.07e-11
90.8333	-8.98949e-13	1.0324e-11	2.868e-11	3.9944e-11	5.029e-11					90.8333	8.63146e-13	1.137e-11	2.7e-11	3.97e-11	5.09e-11
91.6667	-8.23949e-13	1.00553e-11	2.722e-11	4.0044e-11	5.029e-11					91.6667	1.26315e-12	1.168e-11	2.878e-11	3.98e-11	5.08e-11
93.3333	-6.49949e-13	9.858e-12	2.776e-11	3.9944e-11	5.005e-11					92.5	1.46315e-12	1.155e-11	2.664e-11	3.98e-11	5.08e-11
94.1667	-9.65949e-13	1.00513e-11	2.73e-11	3.9944e-11	5.021e-11					94.1667	9.63146e-13	1.177e-11	2.768e-11	3.98e-11	5.1e-11
95	-8.90949e-13	1.0162e-11	2.72e-11	4.0244e-11	5.013e-11					95	2.16315e-12	1.193e-11	2.814e-11	3.97e-11	5.09e-11
95.8333	-7.87949e-13	1.0217e-11	2.844e-11	4.0244e-11	5.021e-11					95.8333	2.06315e-12	1.183e-11	2.68e-11	3.99e-11	5.08e-11
96.6667	-8.66949e-13	1.0363e-11	2.58e-11	4.0144e-11	5.029e-11					96.6667	2.76315e-12	1.18e-11	2.7e-11	3.97e-11	5.09e-11
97.5	-7.28949e-13	1.0549e-11	2.76e-11	4.0044e-11	5.021e-11					97.5	1.86315e-12	1.21e-11	2.74e-11	3.97e-11	5.09e-11
99.1667	-6.92949e-13	1.0284e-11	2.788e-11	4.0044e-11	5.021e-11					98.3333	2.16315e-12	1.257e-11	2.79e-11	4e-11	5.08e-11
100	-6.88949e-13	1.0264e-11	2.734e-11	4.0244e-11	5.021e-11					99.1667	1.96315e-12	1.264e-11	2.808e-11	3.99e-11	5.09e-11
100.833	-4.95949e-13	1.0272e-11	2.794e-11	4.0444e-11	5.021e-11					100.833	2.86315e-12	1.299e-11	2.938e-11	3.97e-11	5.09e-11
101.667	-4.91949e-13	1.0817e-11	2.684e-11	4.0144e-11	5.021e-11					101.667	4.16315e-12	1.295e-11	2.834e-11	3.99e-11	5.06e-11
102.5	-7.20949e-13	1.0355e-11	2.756e-11	4.0044e-11	5.013e-11					102.5	3.86315e-12	1.328e-11	2.844e-11	3.99e-11	5.09e-11
103.333	-5.46949e-13	1.0221e-11	2.752e-11	4.0144e-11	5.005e-11					103.333	3.66315e-12	1.345e-11	2.874e-11	4e-11	5.09e-11
105	-5.78949e-13	1.0126e-11	2.812e-11	4.0044e-11	5.029e-11					104.167	3.26315e-12	1.343e-11	2.98e-11	3.98e-11	5.09e-11
105.833	-7.28949e-13	1.0343e-11	2.78e-11	4.0044e-11	5.005e-11					105	4.26315e-12	1.44e-11	2.848e-11	3.97e-11	5.09e-11
106.667	-6.33949e-13	1.028e-11	2.818e-11	4.0044e-11	5.013e-11					106.667	3.86315e-12	1.455e-11	2.902e-11	3.97e-11	5.09e-11
107.5	-4.12949e-13	1.0438e-11	2.834e-11	4.0344e-11	5.021e-11					107.5	5.06315e-12	1.414e-11	3.016e-11	4e-11	5.09e-11
108.333	-7.91949e-13	1.032e-11	2.854e-11	4.0044e-11	5.013e-11					108.333	4.46315e-12	1.471e-11	2.852e-11	3.96e-11	5.1e-11
109.167	-4.83949e-13	1.0553e-11	2.84e-11	4.0144e-11	5.029e-11					109.167	4.36315e-12	1.495e-11	2.892e-11	4e-11	5.09e-11
110	-6.84949e-13	1.0217e-11	2.88e-11	4.0144e-11	5.037e-11					110	4.86315e-12	1.536e-11	2.978e-11	3.99e-11	5.1e-11
111.667	-3.92949e-13	1.0201e-11	2.81e-11	3.9944e-11	5.005e-11					110.833	5.16315e-12	1.549e-11	2.952e-11	3.98e-11	5.09e-11
112.5	-4.83949e-13	1.0189e-11	2.906e-11	3.9944e-11	5.029e-11					112.5	5.86315e-12	1.611e-11	2.862e-11	3.96e-11	5.09e-11
113.333	-4.00949e-13	1.0213e-11	2.856e-11	4.0244e-11	5.021e-11					113.333	6.26315e-12	1.678e-11	2.946e-11	3.98e-11	5.12e-11
114.167	-8.38949e-13	1.0221e-11	2.884e-11	4.0244e-11	5.029e-11					114.167	5.56315e-12	1.661e-11	2.978e-11	3.97e-11	5.09e-11
115	-9.17949e-13	1.0501e-11	2.884e-11	4.0444e-11	5.029e-11					115	8.46315e-12	1.626e-11	3.122e-11	3.99e-11	5.1e-11
115.833	-6.84949e-13	1.0209e-11	2.888e-11	4.0044e-11	5.021e-11					115.833	7.86315e-12	1.706e-11	3.064e-11	3.99e-11	5.11e-11
117.5	-3.81949e-13	1.0316e-11	2.888e-11	4.0044e-11	5.013e-11					116.667	8.56315e-12	1.775e-11	3.074e-11	3.98e-11	5.13e-11
118.333	-7.55949e-13	1.0233e-11	3.014e-11	4.0144e-11	5.021e-11					118.333	8.86315e-12	1.81e-11	3.168e-11	3.97e-11	5.1e-11
119.167	-6.88949e-13	1.0193e-11	2.996e-11	3.9944e-11	5.021e-11					119.167	9.36315e-12	1.889e-11	3.106e-11	3.98e-11	5.13e-11
120	-9.80949e-13	1.041e-11	3e-11	4.0044e-11	5.029e-11					120	1.04631e-11	1.901e-11	3.234e-11	3.97e-11	5.11e-11
120.833	-6.73949e-13	1.0189e-11	3.03e-11	4.0044e-11	5.013e-11					120.833	9.56315e-12	1.877e-11	3.184e-11	3.98e-11	5.12e-11
121.667	-7.91949e-13	1.00789e-11	2.978e-11	4.0044e-11	5.013e-11					121.667	1.00631e-11	1.931e-11	3.046e-11	4e-11	5.12e-11
123.333	-8.90949e-13	1.0288e-11	3.036e-11	4.0044e-11	5.037e-11					123.333	1.14631e-11	1.995e-11	3.14e-11	3.96e-11	5.13e-11
124.167	-8.42949e-13	1.0138e-11	3.034e-11	4.0144e-11	5.021e-11					124.167	1.00631e-11	2.07e-11	3.24e-11	4e-11	5.13e-11
125	-8.07949e-13	1.0324e-11	2.892e-11	4.0144e-11	5.029e-11					125	1.14631e-11	2.07e-11	3.3e-11	4e-11	5.14e-11
125.833	-6.25949e-13	1.0343e-11	3.004e-11	4.0144e-11	5.021e-11					125.833	1.11631e-11	2.08e-11	3.254e-11	3.99e-11	5.12e-11
126.667	-9.84949e-13	1.00474e-11	3.04e-11	4.0144e-11	5.021e-11					126.667	1.23631e-11	2.06e-11	3.14e-11	4.03e-11	5.14e-11
127.5	-8.90949e-13	1.0193e-11	3.064e-11	3.9944e-11	5.029e-11					127.5	1.25631e-11	2.19e-11	3.238e-11	3.97e-11	5.12e-11
129.167	-9.57949e-13	1.00947e-11	3.09e-11	4.0244e-11	5.021e-11					129.167	1.22631e-11	2.16e-11	3.264e-11	3.97e-11	5.13e-11
130	-1.05995e-12	1.0237e-11	3.132e-11	3.9944e-11	5.021e-11					130	1.41631e-11	2.22e-11	3.36e-11	3.96e-11	5.13e-11
130.833	-9.45949e-13	1.0304e-11	3.082e-11	3.9944e-11	5.037e-11					130.833	1.23631e-11	2.26e-11	3.228e-11	3.98e-11	5.13e-11
131.667	-6.61949e-13	1.0178e-11	3.044e-11	4.0044e-11	5.021e-11					131.667	1.32631e-11	2.29e-11	3.27e-11	3.97e-11	5.13e-11
132.5	-8.38949e-13	9.99605e-12	3.098e-11	4.0044e-11	5.021e-11					132.5	1.44631e-11	2.35e-11	3.42e-11	3.97e-11	5.13e-11
133.333	-9.65949e-13	1.0304e-11	2.956e-11	3.9944e-11	5.013e-11					133.333	1.39631e-11	2.3e-11	3.36e-11	4e-11	5.14e-11
134.167	-8.03949e-13	1.0292e-11	3.062e-11	4.0144e-11	5.021e-11					134.167	1.39631e-11	2.32e-11	3.3e-11	4e-11	5.15e-11
135.833	-7.51949e-13	1.00908e-11	3.062e-11	4.0144e-11	5.013e-11					135.833	1.47631e-11	2.35e-11	3.46e-11	3.98e-11	5.13e-11
136.667	-1.09195e-12	1.0229e-11	3.078e-11	3.9944e-11	5.005e-11					136.667	1.41631e-11	2.47e-11	3.38e-11	3.98e-11	5.17e-11
137.5	-8.50949e-13	1.0166e-11	3.028e-11	4.0044e-11	5.013e-11					137.5	1.53631e-11	2.4e-11	3.48e-11	4e-11	5.17e-11
138.333	-6.49949e-13	1.0178e-11	3e-11	4.0144e-11	5.021e-11					138.333	1.44631e-11	2.48e-11	3.56e-11	3.99e-11	5.14e-11
139.167	-8.38949e-13	1.0197e-11	3.146e-11	4.0044e-11	5.021e-11					139.167	1.35631e-11	2.48e-11	3.36e-11	3.98e-11	5.15e-11
140	-7.48949e-13	1.028e-11	2.984e-11	4.0044e-11	5.029e-11					140	1.44631e-11	2.52e-11	3.48e-11	3.97e-11	5.17e-11
141.667	-8.66949e-13	1.0257e-11	2.988e-11	4.0044e-11	5.021e-11					141.667	1.48631e-11	2.43e-11	3.42e-11	4e-11	5.16e-11
142.5	-8.30949e-13	1.03e-11	3.002e-11	4.0144e-11	5.029e-11					142.5	1.56631e-11	2.42e-11	3.46e-11	3.97e-11	5.18e-11
143.333	-8.15949e-13	1.0474e-11	2.974e-11	4.0044e-11	5.029e-11					143.333	1.56631e-11	2.42e-11	3.34e-11	3.98e-11	5.17e-11
144.167	-8.07949e-13	1.00848e-11	3.04e-11	3.9944e-11	5.021e-11					144.167	1.37631e-11	2.36e-11	3.44e-11	3.98e-11	5.18e-11
145	-1.02895e-12	1.0241e-11	2.86e-11	4.0044e-11	5.013e-11					145	1.30631e-11	2.42e-11	3.52e-11	3.98e-11	5.15e-11
145.833	-7.44949e-13	1.0343e-11	2.874e-11	4.0244e-11	5.029e-11					145.833	1.53631e-11	2.35e-11	3.34e-11	3.97e-11	5.19e-11
147.5	-7.44949e-13	1.0185e-11	2.996e-11	3.9944e-11	5.021e-11					147.5	1.38631e-11	2.34e-11	3.46e-11	3.99e-11	5.17e-11
148.333	-9.01949e-13	1.0174e-11	2.966e-11	4.0144e-11	5.005e-11					148.333	1.42631e-11	2.38e-11	3.44e-11	3.98e-11	5.2e-11
149.167	-7.20949e-13	1.0268e-11	2.89e-11	4.0244e-11	5.029e-11					149.167	1.48631e-11	2.37e-11	3.46e-11	3.97e-11	5.18e-11
150	-5.98949e-13	1.0268e-11	3.052e-11	4.0144e-11	5.013e-11					150	1.32631e-11	2.39e-11	3.62e-11	3.97e-11	5.19e-11
150.833	-8.07949e-13	1.0225e-11	2.924e-11	4.0044e-11	5.005e-11					150.833	1.47631e-11	2.25e-11	3.46e-11	3.97e-11	5.2e-11
151.667	-7.95949e-13	1.0387e-11	2.868e-11	4.0244e-11	5.029e-11					151.667	1.17631e-11	2.27e-11	3.52e-11	3.98e-11	5.22e-11
153.333	-9.29949e-13	1.041e-11	2.798e-11	3.9944e-11	5.013e-11					153.333	1.32631e-11	2.34e-11	3.5e-11	3.99e-11	5.2e-11
154.167	-8.62949e-13	1.0241e-11	2.974e-11	4.0144e-11	5.029e-11					154.167	1.32631e-11	2.26e-11	3.56e-11	3.98e-11	5.22e-11
155	-8.90949e-13	1.0403e-11	2.862e-11	4.0144e-11	5.013e-11					155	1.21631e-11	2.24e-11	3.36e-11	3.98e-11	5.23e-11
155.833	-9.61949e-13	1.0458e-11	2.866e-11	3.9944e-11	5.013e-11					155.833	1.27631e-11	2.17e-11	3.52e-11	3.97e-11	5.24e-11
156.667	-8.34949e-13	1.0201e-11	2.956e-11	3.9944e-11	5.021e-11					156.667	1.24631e-11	2.17e-11	3.38e-11	4e-11	5.26e-11
157.5	-1.03695e-12	1.0304e-11	3.07e-11	4.0144e-11	5.005e-11					157.5	1.11631e-11	2.23e-11	3.62e-11	4.01e-11	5.25e-11
158.333	-7.36949e-13	1.032e-11	2.82e-11	3.9944e-11	5.021e-11					159.167	1.19631e-11	2.21e-11	3.32e-11	3.98e-11	5.29e-11
160	-7.24949e-13	1.0253e-11	2.938e-11	4.0244e-11	5.005e-11					160	1.17631e-11	2.23e-11	3.62e-11	3.99e-11	5.27e-11
160.833	-9.53949e-13	1.041e-11	2.856e-11	4.0044e-11	5.013e-11					160.833	1.16631e-11	2.15e-11	3.4e-11	3.98e-11	5.29e-11
161.667	-8.78949e-13	1.032e-11	2.832e-11	4.0144e-11	5.013e-11					161.667	1.12631e-11	2.08e-11	3.48e-11	3.99e-11	5.29e-11
162.5	-6.25949e-13	1.0754e-11	2.864e-11	4.0144e-11	5.045e-11					162.5	1.05631e-11	2.13e-11	3.62e-11	3.99e-11	5.32e-11
163.333	-7.63949e-13	1.0211e-11	2.914e-11	4.0244e-11	5.029e-11					163.333	1.07631e-11	2.09e-11	3.44e-11	3.99e-11	5.32e-11
164.167	-9.17949e-13	1.0395e-11	2.866e-11	4.0044e-11	5.013e-11					165	1.09631e-11	2.06e-11	3.44e-11	3.97e-11	5.34e-11
165.833	-6.77949e-13	1.0328e-11	2.952e-11	4.0144e-11	5.021e-11					165.833	1.07631e-11	1.976e-11	3.4e-11	3.99e-11	5.36e-11
166.667	-6.84949e-13	1.0541e-11	2.84e-11	4.0044e-11	5.021e-11					166.667	1.08631e-11	2.08e-11	3.52e-11	3.99e-11	5.36e-11
167.5	-7.55949e-13	1.0264e-11	2.832e-11	4.0144e-11	5.005e-11					167.5	9.96315e-12	2.03e-11	3.34e-11	3.99e-11	5.38e-11
168.333	-9.29949e-13	1.0264e-11	2.884e-11	4.0144e-11	5.013e-11					168.333	9.76315e-12	1.976e-11	3.58e-11	4e-11	5.39e-11
169.167	-9.53949e-13	1.0497e-11	2.88e-11	4.0244e-11	5.021e-11					169.167	1.01631e-11	2.01e-11	3.54e-11	3.98e-11	5.41e-11
170	-7.16949e-13	1.0481e-11	2.874e-11	4.0044e-11	5.021e-11					170.833	9.36315e-12	2.01e-11	3.5e-11	3.99e-11	5.43e-11
171.667	-7.63949e-13	1.0126e-11	2.812e-11	4.0144e-11	5.013e-11					171.667	1.06631e-11	2e-11	3.46e-11	3.95e-11	5.45e-11
172.5	-8.74949e-13	1.0312e-11	2.794e-11	3.9944e-11	5.037e-11					172.5	1.09631e-11	1.924e-11	3.74e-11	3.98e-11	5.49e-11
173.333	-7.87949e-13	1.026e-11	2.802e-11	4.0044e-11	5.021e-11					173.333	9.56315e-12	2.01e-11	3.56e-11	3.98e-11	5.52e-11
174.167	-7.79949e-13	1.0217e-11	2.964e-11	4.0044e-11	5.005e-11					174.167	1.09631e-11	1.958e-11	3.66e-11	3.98e-11	5.54e-11
175	-1.01295e-12	1.0185e-11	2.842e-11	4.0144e-11	5.021e-11					175	9.36315e-12	1.916e-11	3.6e-11	3.99e-11	5.57e-11
175.833	-7.99949e-13	1.0114e-11	2.984e-11	4.0044e-11	5.021e-11					176.667	9.96315e-12	1.974e-11	3.68e-11	3.97e-11	5.6e-11
177.5	-1.09995e-12	1.0185e-11	2.838e-11	3.9944e-11	5.029e-11					177.5	8.86315e-12	1.962e-11	3.56e-11	3.96e-11	5.63e-11
178.333	-8.38949e-13	1.0328e-11	2.98e-11	4.0144e-11	5.037e-11					178.333	8.96315e-12	1.908e-11	3.62e-11	3.96e-11	5.67e-11
179.167	-1.07995e-12	1.0355e-11	2.916e-11	3.9844e-11	5.013e-11					179.167	1.03631e-11	1.981e-11	3.74e-11	3.99e-11	5.67e-11
180	-8.23949e-13	1.0174e-11	2.916e-11	4.0044e-11	5.013e-11					180	1.00631e-11	1.936e-11	3.74e-11	3.99e-11	5.7e-11
180.833	-5.86949e-13	1.0446e-11	2.872e-11	3.9944e-11	5.013e-11					180.833	1.09631e-11	1.899e-11	3.68e-11	3.97e-11	5.75e-11
181.667	-7.55949e-13	1.0525e-11	2.902e-11	4.0044e-11	5.005e-11					182.5	9.56315e-12	2.01e-11	3.7e-11	3.98e-11	5.78e-11
182.5	-6.69949e-13	1.0655e-11	2.832e-11	3.9944e-11	5.021e-11					183.333	1.04631e-11	2.05e-11	3.86e-11	3.96e-11	5.82e-11
184.167	-7.16949e-13	1.0355e-11	2.83e-11	4.0244e-11	5.029e-11					184.167	9.76315e-12	2.04e-11	4.04e-11	3.98e-11	5.84e-11
185	-4.83949e-13	1.00829e-11	2.976e-11	4.0044e-11	5.021e-11					185	1.00631e-11	2.02e-11	3.96e-11	4e-11	5.91e-11
185.833	-7.83949e-13	1.0406e-11	2.914e-11	4.0044e-11	5.005e-11					185.833	9.56315e-12	2.02e-11	4.14e-11	3.98e-11	5.95e-11
186.667	-1.21415e-12	1.0241e-11	2.86e-11	4.0344e-11	5.005e-11					186.667	9.26315e-12	2.15e-11	4e-11	3.98e-11	5.99e-11
187.5	-7.67949e-13	1.0253e-11	2.864e-11	4.0044e-11	5.005e-11					188.333	9.16315e-12	2.11e-11	4.06e-11	4e-11	6.02e-11
188.333	-7.63949e-13	1.00197e-11	2.79e-11	4.0144e-11	5.013e-11					189.167	1.11631e-11	2.04e-11	4.06e-11	3.97e-11	6.07e-11
190	-9.57949e-13	9.87e-12	2.958e-11	4.0144e-11	5.013e-11					190	1.02631e-11	2.13e-11	4.02e-11	3.96e-11	6.13e-11
190.833	-8.50949e-13	1.0639e-11	2.86e-11	4.0144e-11	5.005e-11

## Sheet: Fig.3b
	C3H6-TPRS									C3H6+O2-TPRS
	m/z									m/z
Temperature / ℃	31	58	56	43	44				Temperature / ℃	31	58	56	43	44
19.1667	-8.6166e-12	3.93e-12	2.17e-11	7.7e-11	9.97e-11				19.5492	9.17936e-11	5.22889e-12	6.13552e-11	7.8035e-11	9.87164e-11
20.8333	-1.07466e-11	6.03e-12	2.37e-11	7.6e-11	1.013e-10				20.7075	9.158e-11	5.06314e-12	6.14262e-11	7.78221e-11	9.86375e-11
21.6667	-1.00366e-11	4.171e-12	2.31e-11	7.7e-11	1.013e-10				21.8625	9.25586e-11	5.18943e-12	6.13236e-11	7.79486e-11	9.84007e-11
22.5	-1.23266e-11	7.57e-12	2.46e-11	7.7e-11	1.005e-10				23.0008	9.20221e-11	4.96054e-12	6.14854e-11	7.77986e-11	9.86375e-11
23.3333	-1.11466e-11	5.395e-12	2.43e-11	7.6e-11	1.013e-10				24.1575	9.22986e-11	5.10261e-12	6.15683e-11	7.78457e-11	9.86375e-11
24.1667	-9.7566e-12	4.566e-12	2.51e-11	7.6e-11	1.021e-10				25.3142	9.22036e-11	5.14602e-12	6.14696e-11	7.7735e-11	9.87164e-11
25	-1.06266e-11	4.053e-12	2.31e-11	7.9e-11	1.013e-10				26.4692	9.21329e-11	5.22495e-12	6.13868e-11	7.768e-11	9.83218e-11
25.8333	-1.20466e-11	4.329e-12	2.98e-11	7.7e-11	1.021e-10				27.625	9.21564e-11	4.87766e-12	6.16078e-11	7.83507e-11	9.86375e-11
27.5	-1.14966e-11	6.46e-12	2.69e-11	7.9e-11	1.029e-10				28.7842	9.20614e-11	5.07893e-12	6.15012e-11	7.81379e-11	9.86375e-11
28.3333	-1.01966e-11	5.434e-12	2.15e-11	7.5e-11	1.013e-10				29.9433	9.233e-11	5.14996e-12	6.13197e-11	7.84929e-11	9.84796e-11
29.1667	-7.7466e-12	7.49e-12	1.98e-11	7.7e-11	1.013e-10				31.0933	9.25193e-11	4.51459e-12	6.14104e-11	7.77829e-11	9.87164e-11
30	-1.12966e-11	5.947e-12	2.38e-11	7.8e-11	1.021e-10				32.2492	9.2235e-11	5.0592e-12	6.14223e-11	7.78064e-11	9.85586e-11
30.8333	-1.06666e-11	5.829e-12	2.41e-11	7.6e-11	1.013e-10				33.4058	9.22429e-11	4.97632e-12	6.12249e-11	7.8225e-11	9.84007e-11
31.6667	-9.4466e-12	9.58e-12	1.99e-11	7.8e-11	1.021e-10				34.565	9.17379e-11	5.1105e-12	6.1371e-11	7.78614e-11	9.87954e-11
33.3333	-9.2866e-12	5.355e-12	2.33e-11	7.9e-11	1.021e-10				35.7192	9.22114e-11	5.07104e-12	6.16117e-11	7.77271e-11	9.86375e-11
34.1667	-1.21666e-11	6.26e-12	2.35e-11	7.5e-11	1.029e-10				36.8758	9.22193e-11	4.90923e-12	6.13552e-11	7.81771e-11	9.87954e-11
35	-7.1566e-12	7.09e-12	2.16e-11	7.8e-11	1.005e-10				38.0325	9.23143e-11	5.01973e-12	6.15209e-11	7.73879e-11	9.86375e-11
35.8333	-1.02366e-11	4.447e-12	2.44e-11	7.7e-11	1.013e-10				39.1867	9.24721e-11	4.96448e-12	6.14262e-11	7.79879e-11	9.85586e-11
36.6667	-1.14566e-11	6.03e-12	2.25e-11	7.5e-11	1.029e-10				40.3208	9.27007e-11	5.02368e-12	6.13078e-11	7.73171e-11	9.87164e-11
37.5	-9.0066e-12	5.197e-12	2.3e-11	7.6e-11	1.013e-10				41.4775	9.20693e-11	5.05525e-12	6.14894e-11	7.79957e-11	9.86375e-11
39.1667	-9.2066e-12	6.38e-12	2.22e-11	7.9e-11	1.013e-10				42.6342	9.23536e-11	5.15391e-12	6.13394e-11	7.74593e-11	9.86375e-11
40	-1.13366e-11	5.75e-12	1.97e-11	7.8e-11	1.005e-10				43.7883	9.24643e-11	4.98027e-12	6.15367e-11	7.77671e-11	9.86375e-11
40.8333	-1.08666e-11	7.92e-12	1.88e-11	7.7e-11	1.005e-10				44.945	9.24957e-11	5.0592e-12	6.14025e-11	7.82879e-11	9.84796e-11
41.6667	-1.09466e-11	5.118e-12	2.61e-11	7.9e-11	1.013e-10				46.1017	9.24643e-11	4.97632e-12	6.13354e-11	7.80986e-11	9.87954e-11
42.5	-1.21666e-11	6.7e-12	2.54e-11	7.7e-11	1.013e-10				47.2583	9.22986e-11	4.97237e-12	6.13433e-11	7.78221e-11	9.86375e-11
43.3333	-1.17366e-11	9.46e-12	2.52e-11	7.7e-11	1.013e-10				48.41	9.203e-11	5.09866e-12	6.13078e-11	7.78379e-11	9.84796e-11
44.1667	-1.23666e-11	5.868e-12	2.25e-11	7.9e-11	1.013e-10				49.565	9.19514e-11	4.95264e-12	6.14578e-11	7.78143e-11	9.87954e-11
45.8333	-1.33966e-11	6.66e-12	2.15e-11	7.8e-11	1.013e-10				50.7192	9.23536e-11	5.24073e-12	6.14696e-11	7.86586e-11	9.86375e-11
46.6667	-9.6066e-12	4.369e-12	2.1e-11	7.9e-11	1.005e-10				51.8758	9.21957e-11	5.18154e-12	6.14736e-11	7.79407e-11	9.84796e-11
47.5	-1.03566e-11	4.447e-12	2.65e-11	7.7e-11	9.97e-11				53.0325	9.23064e-11	5.28414e-12	6.1588e-11	7.78221e-11	9.84796e-11
48.3333	-9.6866e-12	6.7e-12	2.33e-11	7.6e-11	1.005e-10				54.1892	9.23221e-11	5.06709e-12	6.14104e-11	7.80036e-11	9.87164e-11
49.1667	-1.10266e-11	7.41e-12	2.46e-11	8e-11	1.021e-10				55.345	9.30007e-11	5.23679e-12	6.14223e-11	7.77907e-11	9.85586e-11
50	-1.29966e-11	8.83e-12	2.44e-11	7.6e-11	1.005e-10				56.5017	9.20936e-11	5.14996e-12	6.14144e-11	7.75693e-11	9.87954e-11
51.6667	-9.9566e-12	6.7e-12	2.44e-11	7.5e-11	9.97e-11				57.6583	9.20536e-11	5.14207e-12	6.13276e-11	7.77986e-11	9.86375e-11
52.5	-1.35866e-11	7.64e-12	2.96e-11	7.9e-11	1.005e-10				58.815	9.23929e-11	5.18943e-12	6.13749e-11	7.79407e-11	9.88743e-11
53.3333	-1.12166e-11	3.7e-12	2.21e-11	7.7e-11	1.021e-10				59.9717	9.27007e-11	5.23679e-12	6.15051e-11	7.78536e-11	9.88743e-11
54.1667	-1.19266e-11	6.42e-12	2.44e-11	7.7e-11	1.013e-10				61.1258	9.2425e-11	5.21311e-12	6.13749e-11	7.7885e-11	9.87954e-11
55	-9.3666e-12	7.17e-12	2.46e-11	7.6e-11	1.005e-10				62.285	9.25114e-11	5.09077e-12	6.17064e-11	7.79329e-11	9.85586e-11
55.8333	-1.27966e-11	3.66e-12	2.31e-11	7.8e-11	9.97e-11				63.4417	9.24721e-11	5.20127e-12	6.16156e-11	7.73407e-11	9.86375e-11
57.5	-1.09466e-11	5.631e-12	1.96e-11	7.7e-11	1.013e-10				64.6	9.22593e-11	5.33939e-12	6.13473e-11	7.81143e-11	9.87164e-11
58.3333	-1.01166e-11	4.171e-12	2.3e-11	7.7e-11	1.005e-10				65.7567	9.18171e-11	5.17364e-12	6.15999e-11	7.77036e-11	9.87164e-11
59.1667	-9.9566e-12	3.34e-12	2.09e-11	7.5e-11	1.005e-10				66.9133	9.23929e-11	5.13418e-12	6.14538e-11	7.783e-11	9.87954e-11
60	-9.7566e-12	7.6e-12	2.02e-11	7.6e-11	1.013e-10				68.0658	9.22271e-11	5.27625e-12	6.1371e-11	7.7475e-11	9.88743e-11
60.8333	-1.08266e-11	4.447e-12	3e-11	7.8e-11	9.97e-11				69.2217	9.17614e-11	5.19732e-12	6.16551e-11	7.78143e-11	9.87954e-11
61.6667	-1.26766e-11	7.76e-12	2.28e-11	7.7e-11	1.013e-10				70.3808	9.23614e-11	5.08287e-12	6.14341e-11	7.79407e-11	9.87164e-11
63.3333	-1.16566e-11	3.42e-12	2.39e-11	7.3e-11	1.005e-10				71.535	9.23221e-11	5.07104e-12	6.15999e-11	7.81221e-11	9.88743e-11
64.1667	-1.41766e-11	6.58e-12	2.33e-11	7.6e-11	1.013e-10				72.685	9.25193e-11	5.0513e-12	6.14223e-11	7.74514e-11	9.87164e-11
65	-1.20866e-11	5.0789e-12	2.14e-11	7.7e-11	9.97e-11				73.8417	9.22907e-11	5.21705e-12	6.13868e-11	7.71829e-11	9.87954e-11
65.8333	-1.10266e-11	6.11e-12	2.91e-11	7.7e-11	9.97e-11				74.9983	9.263e-11	5.04736e-12	6.14381e-11	7.8225e-11	9.87164e-11
66.6667	-9.9966e-12	3.62e-12	2.22e-11	7.8e-11	1.021e-10				76.155	9.27721e-11	4.96448e-12	6.13749e-11	7.7885e-11	9.87954e-11
67.5	-8.6966e-12	6.54e-12	2.3e-11	7.6e-11	9.89e-11				77.3117	9.22193e-11	5.5012e-12	6.14696e-11	7.83907e-11	9.86375e-11
68.3333	-1.29566e-11	6.7e-12	2.32e-11	7.8e-11	1.013e-10				78.4658	9.24957e-11	5.11445e-12	6.1663e-11	7.76879e-11	9.88743e-11
70	-9.6466e-12	4.408e-12	2.97e-11	7.8e-11	9.89e-11				79.6225	9.16514e-11	5.24863e-12	6.13946e-11	7.7775e-11	9.87164e-11
70.8333	-9.4866e-12	7.37e-12	1.88e-11	7.6e-11	1.005e-10				80.755	9.21486e-11	5.02763e-12	6.13631e-11	7.76564e-11	9.90321e-11
71.6667	-1.11066e-11	5.553e-12	2.29e-11	7.8e-11	1.005e-10				81.9133	9.26614e-11	5.00789e-12	6.16393e-11	7.79093e-11	9.89532e-11
72.5	-1.10666e-11	5.434e-12	2.05e-11	7.6e-11	9.97e-11				83.0675	9.278e-11	5.13812e-12	6.13157e-11	7.77429e-11	9.87164e-11
73.3333	-1.22466e-11	7.09e-12	2.22e-11	7.6e-11	9.97e-11				84.2267	9.2275e-11	5.53671e-12	6.15288e-11	7.78143e-11	9.85586e-11
74.1667	-9.6466e-12	4.763e-12	2.16e-11	7.9e-11	9.81e-11				85.3808	9.16986e-11	5.03157e-12	6.14973e-11	7.77829e-11	9.86375e-11
75.8333	-1.16566e-11	7.17e-12	2.79e-11	7.6e-11	1.005e-10				86.535	9.22193e-11	5.04736e-12	6.12407e-11	7.7735e-11	9.87164e-11
76.6667	-1.22466e-11	5.533e-12	1.88e-11	7.9e-11	1.013e-10				87.6917	9.23221e-11	4.96843e-12	6.13868e-11	7.76957e-11	9.86375e-11
77.5	-8.3366e-12	5.395e-12	2.15e-11	7.7e-11	1.005e-10				88.8283	9.23929e-11	4.99605e-12	6.14696e-11	7.77514e-11	9.87164e-11
78.3333	-1.14166e-11	3.58e-12	2.49e-11	7.6e-11	1.005e-10				89.98	9.28271e-11	5.0513e-12	6.1221e-11	7.79007e-11	9.90321e-11
79.1667	-1.05866e-11	6.03e-12	2.64e-11	7.8e-11	9.97e-11				91.135	9.17457e-11	5.39859e-12	6.14499e-11	7.77671e-11	9.85586e-11
80	-1.14966e-11	4.447e-12	2.21e-11	7.4e-11	1.013e-10				92.2917	9.22829e-11	4.80663e-12	6.15328e-11	7.71279e-11	9.87164e-11
81.6667	-1.10666e-11	6.93e-12	2.39e-11	7.9e-11	9.97e-11				93.4458	9.19986e-11	5.11839e-12	6.16275e-11	7.8075e-11	9.87954e-11
82.5	-1.07066e-11	5.987e-12	2.48e-11	7.9e-11	9.81e-11				94.6025	9.23457e-11	5.06314e-12	6.15722e-11	7.78536e-11	9.89532e-11
83.3333	-1.07866e-11	7.17e-12	2.33e-11	7.7e-11	9.89e-11				95.7567	9.22986e-11	5.26046e-12	6.1592e-11	7.7885e-11	9.87164e-11
84.1667	-1.18966e-11	6.11e-12	2.05e-11	7.6e-11	9.97e-11				96.9092	9.2385e-11	5.26836e-12	6.12841e-11	7.75143e-11	9.87164e-11
85	-1.01566e-11	7.88e-12	2.18e-11	7.4e-11	1.005e-10				98.0683	9.28114e-11	4.76716e-12	6.1592e-11	7.78693e-11	9.87164e-11
85.8333	-1.10666e-11	7.6e-12	2e-11	7.7e-11	9.89e-11				99.2242	9.22514e-11	5.1618e-12	6.15249e-11	7.8185e-11	9.87164e-11
87.5	-9.8766e-12	4.9605e-12	2.58e-11	8e-11	9.89e-11				100.381	9.24564e-11	5.12629e-12	6.1221e-11	7.7735e-11	9.88743e-11
88.3333	-1.24866e-11	7.84e-12	2.39e-11	7.7e-11	9.97e-11				101.537	9.26143e-11	5.25652e-12	6.14499e-11	7.82957e-11	9.87954e-11
89.1667	-1.24466e-11	5.276e-12	2.19e-11	7.6e-11	9.97e-11				102.697	9.21643e-11	5.13023e-12	6.13276e-11	7.78536e-11	9.88743e-11
90	-1.08666e-11	6.26e-12	2.56e-11	7.9e-11	1.021e-10				103.855	9.23614e-11	4.85793e-12	6.11283e-11	7.79093e-11	9.86375e-11
90.8333	-9.6466e-12	7.41e-12	2.71e-11	7.7e-11	1.005e-10				105.012	9.22593e-11	5.03157e-12	6.14736e-11	7.753e-11	9.89532e-11
91.6667	-1.20466e-11	7.33e-12	2.11e-11	7.7e-11	9.97e-11				106.171	9.19829e-11	5.29993e-12	6.15762e-11	7.7585e-11	9.87954e-11
93.3333	-1.07466e-11	5.592e-12	2.15e-11	7.9e-11	9.97e-11				107.329	9.17221e-11	5.11839e-12	6.12644e-11	7.77271e-11	9.87164e-11
94.1667	-1.44176e-11	7.05e-12	2e-11	7.7e-11	9.89e-11				108.486	9.24721e-11	5.03157e-12	6.13907e-11	7.77429e-11	9.88743e-11
95	-1.24066e-11	6.58e-12	2.6e-11	7.6e-11	9.97e-11				109.642	9.19907e-11	5.29204e-12	6.16985e-11	7.78064e-11	9.89532e-11
95.8333	-1.21266e-11	2.51e-12	2.22e-11	7.6e-11	9.97e-11				110.802	9.19986e-11	5.23679e-12	6.16551e-11	7.76329e-11	9.88743e-11
96.6667	-1.35866e-11	6.22e-12	2.63e-11	7.9e-11	9.97e-11				111.96	9.30879e-11	5.17364e-12	6.18485e-11	7.79721e-11	9.88743e-11
97.5	-1.22866e-11	5.197e-12	1.59e-11	7.9e-11	9.97e-11				113.117	9.24879e-11	5.01973e-12	6.21839e-11	7.80986e-11	9.89532e-11
98.3333	-1.00166e-11	6.54e-12	1.93e-11	7.5e-11	9.81e-11				114.276	9.21014e-11	4.88555e-12	6.12802e-11	7.7775e-11	9.88743e-11
100	-1.03566e-11	3.86e-12	2.44e-11	7.7e-11	9.97e-11				115.434	9.22593e-11	5.31177e-12	6.14223e-11	7.7885e-11	9.88743e-11
100.833	-1.26466e-11	5.947e-12	2.39e-11	7.7e-11	9.89e-11				116.587	9.18957e-11	5.13812e-12	6.1517e-11	7.73564e-11	9.88743e-11
101.667	-1.21266e-11	7.17e-12	1.53e-11	7.8e-11	9.97e-11				117.743	9.23771e-11	5.12629e-12	6.14183e-11	7.78536e-11	9.88743e-11
102.5	-1.18166e-11	6.89e-12	1.55e-11	7.8e-11	1.005e-10				118.897	9.22671e-11	5.20916e-12	6.14381e-11	7.81771e-11	9.89532e-11
103.333	-1.24466e-11	5.592e-12	1.94e-11	7.9e-11	9.81e-11				120.057	9.24643e-11	5.00789e-12	6.14933e-11	7.77514e-11	9.90321e-11
104.167	-1.13366e-11	6.46e-12	2.42e-11	7.8e-11	1.005e-10				121.208	9.23929e-11	5.3315e-12	6.09763e-11	7.78221e-11	9.88743e-11
105.833	-1.09866e-11	3.15e-12	2.6e-11	7.7e-11	1.005e-10				122.363	9.18486e-11	5.11839e-12	6.15012e-11	7.78614e-11	9.87954e-11
106.667	-1.26066e-11	5.395e-12	1.97e-11	7.9e-11	1.005e-10				123.517	9.25829e-11	5.12234e-12	6.12999e-11	7.74671e-11	9.87954e-11
107.5	-1.47726e-11	6.11e-12	2.8e-11	7.8e-11	1.005e-10				124.674	9.29614e-11	5.36702e-12	6.17577e-11	7.77036e-11	9.85586e-11
108.333	-1.18166e-11	5.474e-12	2.53e-11	7.6e-11	9.97e-11				125.831	9.2235e-11	5.42227e-12	6.14459e-11	7.79486e-11	9.89532e-11
109.167	-1.35466e-11	5.987e-12	2.56e-11	7.6e-11	1.005e-10				126.965	9.23143e-11	5.2802e-12	6.14381e-11	7.74357e-11	9.88743e-11
110	-1.30766e-11	5.868e-12	2.07e-11	7.7e-11	1.005e-10				128.124	9.22593e-11	5.15786e-12	6.12644e-11	7.78064e-11	9.88743e-11
111.667	-1.20866e-11	7.05e-12	2.14e-11	7.8e-11	9.97e-11				129.282	9.27007e-11	5.11445e-12	6.12605e-11	7.77193e-11	9.87164e-11
112.5	-1.09866e-11	6.42e-12	1.89e-11	7.7e-11	1.005e-10				130.439	9.17379e-11	5.37096e-12	6.14085e-11	7.69936e-11	9.88743e-11
113.333	-7.9466e-12	4.408e-12	1.84e-11	7.6e-11	1.013e-10				131.593	9.23536e-11	5.20127e-12	6.13828e-11	7.783e-11	9.88743e-11
114.167	-8.6966e-12	8.59e-12	2.34e-11	7.7e-11	1.005e-10				132.746	9.23221e-11	5.08287e-12	6.1371e-11	7.77429e-11	9.88743e-11
115	-9.9966e-12	6.42e-12	2.54e-11	7.9e-11	9.81e-11				133.9	9.21171e-11	5.0513e-12	6.11066e-11	7.79329e-11	9.90321e-11
115.833	-1.16166e-11	4.132e-12	2.5e-11	7.8e-11	9.97e-11				135.059	9.27407e-11	5.10655e-12	6.13197e-11	7.78143e-11	9.89532e-11
117.5	-1.14566e-11	6.62e-12	2.24e-11	7.8e-11	9.89e-11				136.216	9.18879e-11	5.17759e-12	6.13828e-11	7.76171e-11	9.89532e-11
118.333	-1.01166e-11	5.118e-12	2.31e-11	7.7e-11	9.97e-11				137.372	9.21721e-11	5.07104e-12	6.15959e-11	7.77036e-11	9.90321e-11
119.167	-1.25666e-11	6.54e-12	2.86e-11	7.4e-11	9.81e-11				138.528	9.23693e-11	4.92502e-12	6.12486e-11	7.77986e-11	9.88743e-11
120	-1.22866e-11	6.58e-12	2.3e-11	7.8e-11	9.89e-11				139.683	9.233e-11	5.09471e-12	6.14381e-11	7.75221e-11	9.89532e-11
120.833	-1.05466e-11	3.66e-12	2.28e-11	7.9e-11	9.97e-11				140.838	9.23143e-11	5.28414e-12	6.15683e-11	7.80986e-11	9.87164e-11
121.667	-1.19266e-11	4.29e-12	2.56e-11	7.7e-11	9.89e-11				141.992	9.23536e-11	5.13023e-12	6.1146e-11	7.77671e-11	9.89532e-11
122.5	-1.23266e-11	5.513e-12	2.45e-11	7.8e-11	9.97e-11				143.143	9.25429e-11	5.10261e-12	6.14657e-11	7.8185e-11	9.88743e-11
124.167	-9.3266e-12	2.79e-12	2.59e-11	7.9e-11	1.005e-10				144.3	9.23614e-11	5.1105e-12	6.18406e-11	7.78929e-11	9.88743e-11
125	-9.8366e-12	2.83e-12	2.68e-11	7.6e-11	9.97e-11				145.452	9.23693e-11	5.21311e-12	6.14775e-11	7.79007e-11	9.88743e-11
125.833	-1.18166e-11	6.78e-12	2.23e-11	7.8e-11	9.97e-11				146.607	9.22986e-11	5.24468e-12	6.15446e-11	7.80829e-11	9.87164e-11
126.667	-9.4066e-12	3.97e-12	2.12e-11	7.8e-11	1.005e-10				147.743	9.28193e-11	5.25257e-12	6.14894e-11	7.80986e-11	9.89532e-11
127.5	-1.37466e-11	2.91e-12	2.34e-11	7.9e-11	1.005e-10				148.9	9.23771e-11	5.15786e-12	6.13789e-11	7.80986e-11	9.88743e-11
128.333	-6.1266e-12	3.5e-12	2.75e-11	7.7e-11	9.97e-11				150.054	9.26614e-11	5.02368e-12	6.14894e-11	7.78064e-11	9.90321e-11
130	-1.02366e-11	6.18e-12	2.4e-11	7.7e-11	9.97e-11				151.21	9.24879e-11	4.79873e-12	6.16354e-11	7.80114e-11	9.89532e-11
130.833	-7.5466e-12	3.66e-12	2.46e-11	7.8e-11	9.89e-11				152.369	9.21093e-11	5.09866e-12	6.14578e-11	7.78379e-11	9.88743e-11
131.667	-8.4166e-12	5.237e-12	2.76e-11	7.7e-11	9.97e-11				153.528	9.21564e-11	5.12629e-12	6.14302e-11	7.77829e-11	9.87954e-11
132.5	-1.12166e-11	4.842e-12	2.32e-11	7.8e-11	9.97e-11				154.684	9.21643e-11	5.09866e-12	6.15762e-11	7.7735e-11	9.91111e-11
133.333	-1.27166e-11	4.211e-12	2.23e-11	7.8e-11	9.89e-11				155.841	9.23771e-11	5.38675e-12	6.14854e-11	7.78929e-11	9.87164e-11
134.167	-1.08266e-11	8.75e-12	2.24e-11	7.5e-11	1.013e-10				156.995	9.20771e-11	5.12234e-12	6.13473e-11	7.78379e-11	9.87954e-11
135.833	-9.2066e-12	6.03e-12	1.98e-11	7.8e-11	9.89e-11				158.152	9.2235e-11	5.33545e-12	6.16946e-11	7.77986e-11	9.90321e-11
136.667	-1.06666e-11	7.01e-12	2.06e-11	7.8e-11	1.005e-10				159.304	9.25907e-11	4.90529e-12	6.14262e-11	7.78457e-11	9.89532e-11
137.5	-1.13366e-11	6.46e-12	2.43e-11	7.8e-11	9.97e-11				160.461	9.22593e-11	5.19337e-12	6.14736e-11	7.78221e-11	9.91111e-11
138.333	-1.11066e-11	5.158e-12	1.7e-11	7.6e-11	9.97e-11				161.615	9.24329e-11	5.29993e-12	6.14025e-11	7.7775e-11	9.87954e-11
139.167	-9.2866e-12	3.89e-12	2.35e-11	7.4e-11	9.97e-11				162.773	9.23221e-11	5.18548e-12	6.14538e-11	7.79093e-11	9.91111e-11
140	-9.2066e-12	6.97e-12	2.48e-11	7.8e-11	9.97e-11				163.928	9.25507e-11	5.25652e-12	6.15407e-11	7.8035e-11	9.88743e-11
141.667	-1.17366e-11	5.868e-12	2.41e-11	7.8e-11	1.005e-10				165.087	9.22193e-11	5.11445e-12	6.14381e-11	7.74671e-11	9.87954e-11
142.5	-1.55226e-11	5.513e-12	2.76e-11	7.9e-11	1.005e-10				166.226	9.248e-11	5.15786e-12	6.13354e-11	7.77114e-11	9.88743e-11
143.333	-1.23266e-11	5.0789e-12	2.69e-11	7.5e-11	1.005e-10				167.38	9.23221e-11	5.12234e-12	6.13512e-11	7.7925e-11	9.91111e-11
144.167	-1.20866e-11	5.947e-12	2.14e-11	7.6e-11	9.81e-11				168.535	9.21879e-11	5.14207e-12	6.12684e-11	7.798e-11	9.88743e-11
145	-1.03566e-11	6.89e-12	2.42e-11	7.8e-11	9.97e-11				169.692	9.24093e-11	5.26046e-12	6.14696e-11	7.78143e-11	9.87954e-11
145.833	-8.2966e-12	6.34e-12	2.13e-11	7.6e-11	9.81e-11				170.846	9.25986e-11	5.39464e-12	6.14696e-11	7.84064e-11	9.91111e-11
146.667	-1.16166e-11	6.03e-12	2.91e-11	7.7e-11	1.005e-10				172.004	9.23221e-11	5.35912e-12	6.1292e-11	7.768e-11	9.919e-11
148.333	-1.30766e-11	4.9211e-12	2.31e-11	7.8e-11	1.005e-10				173.159	9.22986e-11	5.39464e-12	6.17064e-11	7.78221e-11	9.87164e-11
149.167	-1.24866e-11	4.763e-12	2.13e-11	7.7e-11	1.013e-10				174.288	9.2235e-11	5.42621e-12	6.1071e-11	7.78064e-11	9.91111e-11
150	-1.04666e-11	5.631e-12	2.39e-11	7.4e-11	1.005e-10				175.447	9.22907e-11	5.40254e-12	6.14538e-11	7.78929e-11	9.89532e-11
150.833	-1.31966e-11	7.13e-12	2.89e-11	7.8e-11	9.89e-11				176.604	9.23614e-11	5.44989e-12	6.13157e-11	7.78929e-11	9.919e-11
151.667	-1.17366e-11	5.237e-12	1.51e-11	7.9e-11	9.97e-11				177.758	9.25036e-11	5.14996e-12	6.13868e-11	7.70564e-11	9.92689e-11
152.5	-1.06666e-11	5.395e-12	2.65e-11	7.8e-11	9.97e-11				178.917	9.22671e-11	5.41437e-12	6.14381e-11	7.79171e-11	9.90321e-11
154.167	-1.11066e-11	5.355e-12	2.38e-11	7.6e-11	9.89e-11				180.077	9.19829e-11	5.25652e-12	6.15446e-11	7.83907e-11	9.90321e-11
155	-1.18166e-11	5.276e-12	2.72e-11	7.8e-11	9.89e-11				181.233	9.22036e-11	5.60775e-12	6.1738e-11	7.80036e-11	9.89532e-11
155.833	-1.05866e-11	5.868e-12	2.03e-11	7.9e-11	9.97e-11				182.389	9.22593e-11	5.44989e-12	6.16196e-11	7.78536e-11	9.89532e-11
156.667	-1.33566e-11	4.013e-12	2.22e-11	7.7e-11	9.89e-11				183.543	9.23693e-11	5.71825e-12	6.1592e-11	7.78143e-11	9.88743e-11
157.5	-1.02366e-11	6.93e-12	3.04e-11	7.8e-11	9.97e-11				184.7	9.23379e-11	5.43016e-12	6.14657e-11	7.77986e-11	9.88743e-11
158.333	-1.24066e-11	5.316e-12	2.67e-11	7.7e-11	9.97e-11				185.857	9.23614e-11	5.73404e-12	6.13986e-11	7.77514e-11	9.87954e-11
160	-9.6466e-12	5.987e-12	1.93e-11	7.8e-11	1.005e-10				187.012	9.24007e-11	5.32755e-12	6.17301e-11	7.78143e-11	9.919e-11
160.833	-1.09466e-11	6.34e-12	2.81e-11	7.8e-11	9.89e-11				188.168	9.24486e-11	5.73404e-12	6.16235e-11	7.76643e-11	9.919e-11
161.667	-1.03966e-11	5.434e-12	2.52e-11	7.8e-11	9.89e-11				189.304	9.20614e-11	5.57223e-12	6.14144e-11	7.768e-11	9.88743e-11
162.5	-1.24866e-11	6.22e-12	2.34e-11	7.9e-11	9.97e-11				190.463	9.23064e-11	5.56434e-12	6.13828e-11	7.78771e-11	9.89532e-11
163.333	-1.06266e-11	4.526e-12	1.71e-11	7.7e-11	9.74e-11				191.62	9.22114e-11	5.42227e-12	6.15051e-11	7.78614e-11	9.91111e-11
164.167	-1.00366e-11	2.43e-12	2.33e-11	7.7e-11	9.97e-11				192.774	9.23693e-11	5.68273e-12	6.16788e-11	7.77114e-11	9.89137e-11
165.833	-1.11066e-11	5.276e-12	2.73e-11	7.8e-11	1.005e-10				193.931	9.26693e-11	5.42227e-12	6.14775e-11	7.77036e-11	9.87954e-11
166.667	-1.11466e-11	7.21e-12	2.73e-11	7.7e-11	9.97e-11				195.088	9.25507e-11	5.77744e-12	6.1588e-11	7.78143e-11	9.91111e-11
167.5	-9.4066e-12	7.64e-12	3.06e-11	7.8e-11	1.005e-10				196.224	9.27329e-11	5.7143e-12	6.16591e-11	7.7735e-11	9.91111e-11
168.333	-1.07066e-11	6.82e-12	2.25e-11	7.6e-11	9.81e-11				197.381	9.24643e-11	5.56829e-12	6.13276e-11	7.82329e-11	9.89532e-11
169.167	-1.35066e-11	5.789e-12	2.15e-11	7.6e-11	1.013e-10				198.535	9.26221e-11	5.99844e-12	6.12723e-11	7.73407e-11	9.90321e-11
170	-1.10266e-11	4.211e-12	2.56e-11	7.9e-11	9.97e-11				199.694	9.24643e-11	5.84454e-12	6.13512e-11	7.78143e-11	9.92689e-11
170.833	-1.06266e-11	5.671e-12	2.4e-11	7.5e-11	9.97e-11				200.848	9.24007e-11	6.01423e-12	6.1442e-11	7.8185e-11	9.90321e-11
172.5	-1.12966e-11	6.93e-12	2.61e-11	7.8e-11	9.97e-11				202.007	9.233e-11	6.06948e-12	6.16472e-11	7.74514e-11	9.91111e-11
173.333	-1.27966e-11	6.7e-12	1.93e-11	7.9e-11	9.89e-11				203.162	9.17457e-11	5.92346e-12	6.14025e-11	7.78614e-11	9.89532e-11
174.167	-1.04366e-11	6.58e-12	2.45e-11	7.7e-11	9.89e-11				204.318	9.2685e-11	6.14841e-12	6.16354e-11	7.783e-11	9.919e-11
175	-1.17766e-11	8.28e-12	2.67e-11	7.8e-11	9.97e-11				205.472	9.22193e-11	6.12473e-12	6.1813e-11	7.79007e-11	9.93479e-11
175.833	-1.16966e-11	4.605e-12	2.82e-11	7.9e-11	9.89e-11				206.629	9.22429e-11	6.38519e-12	6.17222e-11	7.77429e-11	9.91111e-11
176.667	-1.09066e-11	6.85e-12	2.09e-11	7.8e-11	9.89e-11				207.786	9.25193e-11	6.17998e-12	6.12368e-11	7.75143e-11	9.919e-11
178.333	-1.10266e-11	5.553e-12	2.76e-11	7.8e-11	9.89e-11				208.942	9.2535e-11	6.27864e-12	6.17064e-11	7.74907e-11	9.95057e-11
179.167	-1.31166e-11	4.25e-12	2.93e-11	7.8e-11	9.97e-11				210.101	9.24643e-11	6.58646e-12	6.19787e-11	7.783e-11	9.919e-11
180	-1.11066e-11	6.85e-12	2.95e-11	7.8e-11	9.89e-11				211.255	9.24486e-11	6.20761e-12	6.17695e-11	7.78457e-11	9.919e-11
180.833	-1.21266e-11	4.25e-12	2.86e-11	7.7e-11	1.005e-10				212.409	9.218e-11	6.73248e-12	6.15683e-11	7.76486e-11	9.93479e-11
181.667	-1.20466e-11	6.66e-12	3.04e-11	7.8e-11	9.89e-11				213.566	9.21643e-11	6.81141e-12	6.16788e-11	7.75221e-11	9.93479e-11
182.5	-1.20866e-11	7.29e-12	2.55e-11	7.8e-11	9.97e-11				214.722	9.23771e-11	6.50754e-12	6.17972e-11	7.76329e-11	9.94268e-11
184.167	-1.24866e-11	4.369e-12	2.17e-11	7.7e-11	9.89e-11				215.882	9.23771e-11	7.2613e-12	6.18524e-11	7.76171e-11	9.95057e-11
185	-1.11066e-11	8.24e-12	2.69e-11	7.7e-11	1.005e-10				217.037	9.19436e-11	6.70486e-12	6.19787e-11	7.7885e-11	9.97425e-11
185.833	-1.22466e-11	9.5e-12	2.91e-11	7.9e-11	9.81e-11				218.194	9.24564e-11	6.65355e-12	6.20616e-11	7.77429e-11	9.95846e-11
186.667	-1.31966e-11	5.0789e-12	2.82e-11	7.8e-11	9.81e-11				219.349	9.23771e-11	7.15869e-12	6.18209e-11	7.76957e-11	9.95057e-11
187.5	-1.16566e-11	5.829e-12	2.67e-11	7.4e-11	9.97e-11				220.488	9.203e-11	7.21789e-12	6.17498e-11	7.79171e-11	9.96636e-11
188.333	-1.33166e-11	3.66e-12	2.7e-11	7.7e-11	9.97e-11				221.644	9.22829e-11	7.61254e-12	6.22076e-11	7.77671e-11	9.99004e-11
189.167	-1.09066e-11	7.76e-12	2.33e-11	7.8e-11	1.005e-10				222.798	9.24957e-11	7.61254e-12	6.20103e-11	7.77986e-11	9.98214e-11
190.833	-9.8366e-12	9.22e-12	3.02e-11	7.8e-11	1.005e-10				223.955	9.24093e-11	7.75066e-12	6.20458e-11	7.75936e-11	9.99004e-11
191.667	-1.09466e-11	5.513e-12	2.2e-11	7.7e-11	9.81e-11				225.112	9.23221e-11	8.25186e-12	6.23339e-11	7.77271e-11	9.99004e-11
192.5	-1.34666e-11	5.355e-12	2.41e-11	7.8e-11	9.97e-11				226.263	9.22114e-11	8.25581e-12	6.17972e-11	7.77829e-11	9.99793e-11
193.333	-9.5666e-12	6.58e-12	2.17e-11	7.8e-11	9.97e-11				227.42	9.23536e-11	8.3742e-12	6.203e-11	7.76486e-11	9.99793e-11
194.167	-8.5766e-12	6.89e-12	2.45e-11	7.6e-11	9.89e-11				228.572	9.25036e-11	8.55968e-12	6.21089e-11	7.81143e-11	1.00295e-10
195	-8.1066e-12	6.11e-12	3.03e-11	7.8e-11	1.005e-10				229.711	9.22593e-11	8.60309e-12	6.21563e-11	7.80036e-11	1.00532e-10
196.667	-1.33966e-11	3.7e-12	3.15e-11	7.7e-11	9.89e-11				230.868	9.21171e-11	9.12796e-12	6.23891e-11	7.77986e-11	1.00611e-10
197.5	-9.6066e-12	3.58e-12	2.75e-11	7.8e-11	9.97e-11				232.027	9.21171e-11	9.00168e-12	6.27325e-11	7.753e-11	1.00532e-10
198.333	-1.46936e-11	4.605e-12	2.61e-11	7.7e-11	9.97e-11				233.183	9.23064e-11	9.36475e-12	6.21681e-11	7.77671e-11	1.01005e-10
199.167	-1.24066e-11	4.29e-12	3.24e-11	7.8e-11	9.81e-11				234.335	9.19436e-11	1.02606e-11	6.30798e-11	7.77193e-11	1.00848e-10
200	-1.34666e-11	6.58e-12	3.54e-11	7.7e-11	9.89e-11				235.494	9.2385e-11	9.88963e-12	6.22984e-11	7.79643e-11	1.01005e-10
200.833	-1.07466e-11	6.26e-12	3.26e-11	7.6e-11	9.89e-11				236.648	9.22986e-11	1.03631e-11	6.22155e-11	7.83664e-11	1.01084e-10
202.5	-1.09866e-11	8.55e-12	2.73e-11	7.6e-11	9.97e-11				237.805	9.19114e-11	1.03395e-11	6.24799e-11	7.78064e-11	1.01479e-10
203.333	-1.22866e-11	7.88e-12	3.03e-11	7.7e-11	9.97e-11				238.958	9.21721e-11	1.08486e-11	6.24878e-11	7.78221e-11	1.01479e-10
204.167	-1.07066e-11	5.71e-12	3.13e-11	7.8e-11	9.97e-11				240.113	9.23614e-11	1.0817e-11	6.27956e-11	7.73093e-11	1.01795e-10
205	-1.00766e-11	4.526e-12	3.04e-11	7.7e-11	9.97e-11				241.27	9.23614e-11	1.17405e-11	6.25075e-11	7.8035e-11	1.01795e-10
205.833	-1.09466e-11	5.158e-12	2.47e-11	7.8e-11	9.89e-11				242.424	9.218e-11	1.20878e-11	6.28903e-11	7.73879e-11	1.01953e-10
206.667	-1.12166e-11	5.513e-12	2.61e-11	7.9e-11	9.97e-11				243.583	9.2085e-11	1.23166e-11	6.27049e-11	7.77193e-11	1.02189e-10
208.333	-1.11466e-11	7.21e-12	3.52e-11	7.7e-11	9.89e-11				244.738	9.22271e-11	1.22811e-11	6.23655e-11	7.76329e-11	1.02426e-10
209.167	-8.8166e-12	5.553e-12	2.79e-11	7.7e-11	9.97e-11				245.894	9.2425e-11	1.21233e-11	6.31271e-11	7.77671e-11	1.02584e-10
210	-9.3666e-12	6.5e-12	3.12e-11	7.6e-11	9.89e-11				247.048	9.18329e-11	1.33782e-11	6.30206e-11	7.79093e-11	1.02979e-10
210.833	-1.26766e-11	6.11e-12	3.55e-11	7.8e-11	9.89e-11				248.205	9.2685e-11	1.41833e-11	6.30521e-11	7.78143e-11	1.03373e-10
211.667	-1.08266e-11	5.908e-12	3.17e-11	7.8e-11	9.97e-11				249.357	9.23693e-11	1.43411e-11	6.32495e-11	7.74671e-11	1.03531e-10
212.5	-1.15766e-11	6.11e-12	2.82e-11	7.6e-11	9.97e-11				250.514	9.22514e-11	1.39623e-11	6.31271e-11	7.79329e-11	1.04005e-10
213.333	-1.20466e-11	8.83e-12	3.32e-11	7.7e-11	9.97e-11				251.653	9.24957e-11	1.46726e-11	6.35099e-11	7.81143e-11	1.04241e-10
215	-1.03966e-11	7.53e-12	2.38e-11	7.7e-11	1.005e-10				252.812	9.23929e-11	1.50279e-11	6.33915e-11	7.78614e-11	1.04636e-10
215.833	-9.5666e-12	4.013e-12	3.21e-11	7.4e-11	9.89e-11				253.964	9.19436e-11	1.49094e-11	6.37349e-11	7.81693e-11	1.05189e-10
216.667	-1.22466e-11	7.88e-12	2.32e-11	7.7e-11	1.005e-10				255.12	9.16907e-11	1.57224e-11	6.32653e-11	7.78221e-11	1.05504e-10
217.5	-1.05466e-11	6.46e-12	3.2e-11	7.5e-11	1.005e-10				256.277	9.29064e-11	1.60776e-11	6.36046e-11	7.77907e-11	1.05741e-10
218.333	-1.09466e-11	7.45e-12	3.44e-11	7.5e-11	9.89e-11				257.416	9.20936e-11	1.69656e-11	6.38217e-11	7.80829e-11	1.06294e-10
219.167	-1.09066e-11	5.434e-12	3.52e-11	7.8e-11	9.97e-11				258.572	9.23221e-11	1.65709e-11	6.38927e-11	7.77986e-11	1.07004e-10
220.833	-1.16166e-11	7.01e-12	3.19e-11	7.8e-11	9.97e-11				259.729	9.24407e-11	1.64525e-11	6.4023e-11	7.78929e-11	1.07241e-10
221.667	-1.32366e-11	7.64e-12	3.52e-11	7.9e-11	9.97e-11				260.886	9.26064e-11	1.67721e-11	6.38848e-11	7.77907e-11	1.07635e-10
222.5	-1.09066e-11	5.868e-12	3.69e-11	7.6e-11	9.97e-11				262.043	9.22514e-11	1.7893e-11	6.37033e-11	7.76879e-11	1.08504e-10
223.333	-1.11066e-11	5.553e-12	3.64e-11	7.8e-11	9.89e-11				263.197	9.25114e-11	1.8552e-11	6.4319e-11	7.81143e-11	1.08898e-10
224.167	-1.20866e-11	4.211e-12	3.49e-11	7.9e-11	1.013e-10				264.333	9.23379e-11	1.85836e-11	6.46347e-11	7.78064e-11	1.09766e-10
225	-6.6066e-12	7.76e-12	3.21e-11	7.7e-11	9.89e-11				265.467	9.233e-11	1.87533e-11	6.47452e-11	7.7475e-11	1.10793e-10
226.667	-1.21666e-11	3.18e-12	3.77e-11	7.8e-11	1.005e-10				266.624	9.24564e-11	1.99649e-11	6.41927e-11	7.77193e-11	1.11187e-10
227.5	-1.16966e-11	6.07e-12	3.42e-11	7.5e-11	9.89e-11				267.781	9.27407e-11	2.0766e-11	6.44926e-11	7.73879e-11	1.12213e-10
228.333	-9.0066e-12	7.53e-12	2.6e-11	7.8e-11	1.005e-10				268.94	9.2575e-11	2.06357e-11	6.42874e-11	7.7925e-11	1.13397e-10
229.167	-1.19266e-11	6.22e-12	3.56e-11	7.9e-11	9.97e-11				270.098	9.22986e-11	2.04069e-11	6.48359e-11	7.7775e-11	1.14423e-10
230	-9.6866e-12	8.67e-12	3.51e-11	7.6e-11	9.97e-11				271.252	9.22193e-11	2.15711e-11	6.52385e-11	7.783e-11	1.15923e-10
230.833	-1.17766e-11	7.05e-12	3.72e-11	7.8e-11	9.97e-11				272.408	9.21093e-11	2.13106e-11	6.45202e-11	7.7775e-11	1.17028e-10
232.5	-9.0866e-12	7.92e-12	3.64e-11	7.7e-11	9.97e-11				273.563	9.218e-11	2.19065e-11	6.46426e-11	7.76957e-11	1.18685e-10
233.333	-1.00766e-11	6.5e-12	4.42e-11	7.6e-11	9.97e-11				274.723	9.25036e-11	2.28379e-11	6.47965e-11	7.72536e-11	1.20501e-10
234.167	-1.03166e-11	9.14e-12	3.6e-11	7.9e-11	9.97e-11				275.879	9.2405e-11	2.27036e-11	6.54674e-11	7.7585e-11	1.23184e-10
235	-1.06666e-11	9.26e-12	3.75e-11	8e-11	9.97e-11				277.036	9.24407e-11	2.35127e-11	6.5128e-11	7.79643e-11	1.26341e-10
235.833	-1.27566e-11	8.95e-12	4.08e-11	7.8e-11	1.013e-10
236.667	-1.16966e-11	6.58e-12	3.29e-11	7.7e-11	9.97e-11
237.5	-9.3266e-12	6.85e-12	4.19e-11	7.7e-11	9.89e-11
239.167	-9.5666e-12	8.24e-12	4.9e-11	7.6e-11	9.97e-11
240	-1.21666e-11	1.183e-11	3.96e-11	7.6e-11	1.005e-10
240.833	-9.9566e-12	7.64e-12	4.07e-11	7.4e-11	9.89e-11
241.667	-8.6966e-12	8.47e-12	4.37e-11	7.6e-11	9.97e-11
242.5	-1.37466e-11	7.6e-12	4.67e-11	7.7e-11	1.005e-10
243.333	-1.03966e-11	8.08e-12	4.21e-11	7.9e-11	1.005e-10
245	-9.1266e-12	8.95e-12	3.83e-11	7.7e-11	1.005e-10
245.833	-9.2066e-12	7.33e-12	4.86e-11	7.8e-11	1.005e-10
246.667	-1.22466e-11	8.39e-12	4.93e-11	7.9e-11	1.013e-10
247.5	-1.08266e-11	8.47e-12	4.61e-11	8e-11	9.89e-11
248.333	-1.23666e-11	5.592e-12	4.38e-11	8e-11	9.97e-11
249.167	-1.08666e-11	9.34e-12	4.88e-11	7.8e-11	9.97e-11
250.833	-9.6466e-12	9.58e-12	5.31e-11	7.8e-11	1.005e-10
251.667	-8.0666e-12	1.159e-11	5.2e-11	7.8e-11	1.005e-10
252.5	-1.10666e-11	9.14e-12	4.35e-11	7.7e-11	1.013e-10
253.333	-9.6866e-12	9.1e-12	5.12e-11	7.9e-11	9.81e-11
254.167	-1.16166e-11	8.24e-12	4.93e-11	7.8e-11	9.97e-11
255	-1.26466e-11	8.75e-12	5.07e-11	7.7e-11	9.89e-11
255.833	-9.9166e-12	8.59e-12	5.06e-11	7.8e-11	1.017e-10
257.5	-1.18566e-11	8.95e-12	5.53e-11	7.7e-11	9.97e-11
258.333	-1.21666e-11	1.096e-11	5.51e-11	7.8e-11	1.005e-10
259.167	-1.05866e-11	8.43e-12	5.87e-11	7.6e-11	1.021e-10
260	-9.7966e-12	9.78e-12	5.73e-11	7.8e-11	1.005e-10
260.833	-9.9966e-12	1.045e-11	5.88e-11	7.7e-11	1.005e-10
261.667	-1.15366e-11	1.017e-11	5.14e-11	7.8e-11	9.97e-11
263.333	-1.02366e-11	1.127e-11	5.65e-11	7.8e-11	1.013e-10
264.167	-1.07066e-11	1.155e-11	5.85e-11	7.9e-11	9.97e-11
265	-8.7366e-12	9.89e-12	5.77e-11	7.6e-11	1.021e-10
265.833	-9.1266e-12	1.234e-11	5.42e-11	7.6e-11	1.005e-10
266.667	-1.05866e-11	1.088e-11	6.5e-11	7.7e-11	1.005e-10
267.5	-1.00366e-11	1.321e-11	6.1e-11	8e-11	1.029e-10
269.167	-7.1166e-12	1.297e-11	6.5e-11	7.8e-11	1.013e-10
270	-8.9366e-12	1.262e-11	6.3e-11	7.8e-11	1.013e-10
270.833	-1.11866e-11	1.301e-11	6.4e-11	7.5e-11	1.021e-10
271.667	-9.8566e-12	1.356e-11	6.6e-11	7.7e-11	1.021e-10
272.5	-1.21666e-11	1.57e-11	5.95e-11	7.8e-11	1.021e-10
273.333	-1.00766e-11	1.175e-11	6e-11	7.5e-11	1.013e-10
275	-1.09866e-11	1.313e-11	6.1e-11	7.7e-11	1.013e-10
275.833	-1.22066e-11	1.1e-11	5.94e-11	7.7e-11	1.029e-10

## Sheet: Fig.3c-e
T=25 ℃										T=90 ℃										T=150 ℃
	C3H6+O2-adsorption		C3H6+O2-evacuation		C3H6-evacuation		C3H6-adsorption				C3H6+O2-adsorption		C3H6+O2-evacuation		C3H6-adsorption		C3H6-evacuation				C3H6+O2-adsorption		C3H6+O2-evacuation		C3H6-adsorption		C3H6-evacuation
Wavenumber / cm-1	Kubelka-Munk units	Wavenumber / cm-1	Kubelka-Munk units	Wavenumber / cm-1	Kubelka-Munk units	Wavenumber / cm-1	Kubelka-Munk units			Wavenumber / cm-1	Kubelka-Munk units	Wavenumber / cm-1	Kubelka-Munk units	Wavenumber / cm-1	Kubelka-Munk units	Wavenumber / cm-1	Kubelka-Munk units			Wavenumber / cm-1	Kubelka-Munk units	Wavenumber / cm-1	Kubelka-Munk units	Wavenumber / cm-1	Kubelka-Munk units	Wavenumber / cm-1	Kubelka-Munk units
1180.22	2.46006e-08	1180.22	-1.28743e-06	1180.22	-2.0434e-08	1180.22	2.90925e-05			1199.51	-0.00036776	1199.51	-0.000199927	1199.51	-0.00112	1199.51	-0.000203575			1199.51	-0.00332	1199.51	-0.00367	1199.51	-0.0027	1199.51	-0.00279
1182.15	-8.13982e-07	1182.15	-1.30866e-06	1182.15	-1.68481e-08	1182.15	1.77463e-05			1201.43	-0.000370052	1201.43	-0.000201578	1201.43	-0.00112	1201.43	-0.000203706			1201.43	-0.00329	1201.43	-0.00365	1201.43	-0.00271	1201.43	-0.0028
1184.08	-3.40113e-06	1184.08	-1.58549e-06	1184.08	-4.98925e-09	1184.08	9.95175e-06			1203.36	-0.000368498	1203.36	-0.000198558	1203.36	-0.00112	1203.36	-0.000203937			1203.36	-0.00326	1203.36	-0.00365	1203.36	-0.00272	1203.36	-0.0028
1186.01	-7.25735e-06	1186.01	-1.90093e-06	1186.01	-4.96546e-09	1186.01	4.91426e-06			1205.29	-0.00037343	1205.29	-0.000197962	1205.29	-0.00112	1205.29	-0.000204088			1205.29	-0.00323	1205.29	-0.00364	1205.29	-0.00273	1205.29	-0.00281
1187.94	-1.18954e-05	1187.94	-1.87321e-06	1187.94	-1.72221e-08	1187.94	1.8252e-06			1207.22	-0.000379556	1207.22	-0.000194828	1207.22	-0.00112	1207.22	-0.000203935			1207.22	-0.00319	1207.22	-0.00362	1207.22	-0.00273	1207.22	-0.00281
1189.86	-1.72766e-05	1189.86	-1.84873e-06	1189.86	-1.32757e-08	1189.86	3.30081e-07			1209.15	-0.000380126	1209.15	-0.000189083	1209.15	-0.00112	1209.15	-0.00020398			1209.15	-0.00317	1209.15	-0.00358	1209.15	-0.00273	1209.15	-0.0028
1191.79	-2.32685e-05	1191.79	-2.00764e-06	1191.79	9.49257e-10	1191.79	-4.06773e-08			1211.08	-0.000371793	1211.08	-0.00018742	1211.08	-0.00113	1211.08	-0.000203784			1211.08	-0.00313	1211.08	-0.00354	1211.08	-0.00273	1211.08	-0.0028
1193.72	-3.03953e-05	1193.72	-2.18023e-06	1193.72	4.93361e-10	1193.72	-9.63359e-07			1213.01	-0.000370582	1213.01	-0.000188268	1213.01	-0.00113	1213.01	-0.000203763			1213.01	-0.00307	1213.01	-0.0035	1213.01	-0.00273	1213.01	-0.0028
1195.65	-3.90876e-05	1195.65	-2.44361e-06	1195.65	2.88503e-10	1195.65	-2.75834e-06			1214.93	-0.000369871	1214.93	-0.000184177	1214.93	-0.00113	1214.93	-0.000204034			1214.93	-0.00299	1214.93	-0.00341	1214.93	-0.00272	1214.93	-0.0028
1197.58	-4.86035e-05	1197.58	-2.61239e-06	1197.58	8.16649e-09	1197.58	-5.23181e-06			1216.86	-0.000372926	1216.86	-0.000177958	1216.86	-0.00113	1216.86	-0.000203988			1216.86	-0.00292	1216.86	-0.00331	1216.86	-0.00271	1216.86	-0.00279
1199.51	-5.76399e-05	1199.51	-2.97915e-06	1199.51	9.99245e-10	1199.51	-8.16536e-06			1218.79	-0.000371523	1218.79	-0.000174579	1218.79	-0.00113	1218.79	-0.000203815			1218.79	-0.00283	1218.79	-0.00321	1218.79	-0.0027	1218.79	-0.00277
1201.43	-6.44694e-05	1201.43	-2.97614e-06	1201.43	-6.60958e-10	1201.43	-1.145e-05			1220.72	-0.000371063	1220.72	-0.000170888	1220.72	-0.00113	1220.72	-0.00020368			1220.72	-0.00271	1220.72	-0.0031	1220.72	-0.00269	1220.72	-0.00276
1203.36	-6.89414e-05	1203.36	-2.79666e-06	1203.36	7.66403e-09	1203.36	-1.40868e-05			1222.65	-0.000370827	1222.65	-0.000164598	1222.65	-0.00113	1222.65	-0.000203359			1222.65	-0.0026	1222.65	-0.00298	1222.65	-0.00268	1222.65	-0.00275
1205.29	-7.77252e-05	1205.29	-2.78403e-06	1205.29	2.82036e-09	1205.29	-1.75465e-05			1224.58	-0.000369567	1224.58	-0.000160478	1224.58	-0.00113	1224.58	-0.000203245			1224.58	-0.00252	1224.58	-0.0029	1224.58	-0.00267	1224.58	-0.00274
1207.22	-8.79624e-05	1207.22	-3.06508e-06	1207.22	2.47777e-09	1207.22	-2.18099e-05			1226.51	-0.000369397	1226.51	-0.000158334	1226.51	-0.00113	1226.51	-0.000203216			1226.51	-0.00245	1226.51	-0.00283	1226.51	-0.00266	1226.51	-0.00273
1209.15	-9.62999e-05	1209.15	-3.3633e-06	1209.15	1.77863e-08	1209.15	-2.67472e-05			1228.43	-0.000369953	1228.43	-0.000155864	1228.43	-0.00113	1228.43	-0.000203142			1228.43	-0.00241	1228.43	-0.00278	1228.43	-0.00265	1228.43	-0.00272
1211.08	-0.000106047	1211.08	-3.70863e-06	1211.08	1.74283e-08	1211.08	-3.15702e-05			1230.36	-0.000368172	1230.36	-0.000151296	1230.36	-0.00113	1230.36	-0.000202918			1230.36	-0.0024	1230.36	-0.00278	1230.36	-0.00265	1230.36	-0.0027
1213.01	-0.000115832	1213.01	-3.77741e-06	1213.01	1.48389e-08	1213.01	-3.7202e-05			1232.29	-0.000371408	1232.29	-0.000144985	1232.29	-0.00113	1232.29	-0.000202834			1232.29	-0.00238	1232.29	-0.00279	1232.29	-0.00264	1232.29	-0.0027
1214.93	-0.000124636	1214.93	-3.84018e-06	1214.93	6.31638e-08	1214.93	-4.13357e-05			1234.22	-0.000369781	1234.22	-0.000140733	1234.22	-0.00113	1234.22	-0.000202611			1234.22	-0.00237	1234.22	-0.00279	1234.22	-0.00264	1234.22	-0.00269
1216.86	-0.000133706	1216.86	-3.77007e-06	1216.86	1.24092e-07	1216.86	-4.5684e-05			1236.15	-0.000367441	1236.15	-0.000140981	1236.15	-0.00113	1236.15	-0.000202634			1236.15	-0.00237	1236.15	-0.00281	1236.15	-0.00264	1236.15	-0.00268
1218.79	-0.000142969	1218.79	-3.70844e-06	1218.79	1.07045e-07	1218.79	-5.06482e-05			1238.08	-0.000367489	1238.08	-0.000138576	1238.08	-0.00113	1238.08	-0.000202948			1238.08	-0.00238	1238.08	-0.00283	1238.08	-0.00264	1238.08	-0.00267
1220.72	-0.000150793	1220.72	-3.599e-06	1220.72	6.59056e-08	1220.72	-5.64219e-05			1240	-0.000368766	1240	-0.000134709	1240	-0.00113	1240	-0.000203122			1240	-0.00239	1240	-0.00286	1240	-0.00265	1240	-0.00267
1222.65	-0.000161701	1222.65	-3.86013e-06	1222.65	7.58678e-08	1222.65	-6.15661e-05			1241.93	-0.000360254	1241.93	-0.000134236	1241.93	-0.00113	1241.93	-0.000202798			1241.93	-0.00238	1241.93	-0.00287	1241.93	-0.00266	1241.93	-0.00267
1224.58	-0.000174188	1224.58	-4.03059e-06	1224.58	1.41128e-07	1224.58	-6.69852e-05			1243.86	-0.000360912	1243.86	-0.000135482	1243.86	-0.00113	1243.86	-0.000202634			1243.86	-0.00236	1243.86	-0.00286	1243.86	-0.00267	1243.86	-0.00267
1226.51	-0.000186171	1226.51	-3.89141e-06	1226.51	1.18976e-07	1226.51	-7.23253e-05			1245.79	-0.000360827	1245.79	-0.000136379	1245.79	-0.00113	1245.79	-0.00020271			1245.79	-0.00233	1245.79	-0.00281	1245.79	-0.00268	1245.79	-0.00264
1228.43	-0.000194976	1228.43	-3.71722e-06	1228.43	7.25146e-08	1228.43	-7.78089e-05			1247.72	-0.000350073	1247.72	-0.000133714	1247.72	-0.00113	1247.72	-0.000202578			1247.72	-0.00229	1247.72	-0.00277	1247.72	-0.00267	1247.72	-0.00261
1230.36	-0.000205851	1230.36	-3.95125e-06	1230.36	8.75263e-08	1230.36	-8.33732e-05			1249.65	-0.00034089	1249.65	-0.00012969	1249.65	-0.00113	1249.65	-0.00020225			1249.65	-0.00224	1249.65	-0.00273	1249.65	-0.00265	1249.65	-0.00257
1232.29	-0.000220037	1232.29	-4.20709e-06	1232.29	8.21237e-08	1232.29	-9.10421e-05			1251.58	-0.000338894	1251.58	-0.000128939	1251.58	-0.00112	1251.58	-0.000202467			1251.58	-0.00219	1251.58	-0.00269	1251.58	-0.00264	1251.58	-0.00253
1234.22	-0.000228348	1234.22	-4.4709e-06	1234.22	5.04614e-08	1234.22	-9.62819e-05			1253.5	-0.000332721	1253.5	-0.000130458	1253.5	-0.00112	1253.5	-0.000202364			1253.5	-0.00218	1253.5	-0.00266	1253.5	-0.00263	1253.5	-0.00251
1236.15	-0.000232705	1236.15	-4.50393e-06	1236.15	6.34184e-08	1236.15	-9.87709e-05			1255.43	-0.000337356	1255.43	-0.000129493	1255.43	-0.00112	1255.43	-0.000202287			1255.43	-0.00217	1255.43	-0.00265	1255.43	-0.00264	1255.43	-0.00252
1238.08	-0.000233667	1238.08	-4.67191e-06	1238.08	7.83027e-08	1238.08	-9.80486e-05			1257.36	-0.000342723	1257.36	-0.000127462	1257.36	-0.00112	1257.36	-0.000202114			1257.36	-0.00215	1257.36	-0.00263	1257.36	-0.00264	1257.36	-0.00256
1240	-0.000227949	1240	-4.89015e-06	1240	6.95037e-08	1240	-9.44018e-05			1259.29	-0.000345818	1259.29	-0.000127125	1259.29	-0.00112	1259.29	-0.000201916			1259.29	-0.00213	1259.29	-0.00261	1259.29	-0.00264	1259.29	-0.00259
1241.93	-0.000219662	1241.93	-5.2185e-06	1241.93	1.15454e-07	1241.93	-8.56896e-05			1261.22	-0.000342261	1261.22	-0.000127961	1261.22	-0.00113	1261.22	-0.000201943			1261.22	-0.00207	1261.22	-0.00256	1261.22	-0.00264	1261.22	-0.00261
1243.86	-0.00020515	1243.86	-5.25527e-06	1243.86	1.74873e-07	1243.86	-7.13779e-05			1263.15	-0.000346703	1263.15	-0.00013052	1263.15	-0.00113	1263.15	-0.000202364			1263.15	-0.00198	1263.15	-0.00246	1263.15	-0.00265	1263.15	-0.00263
1245.79	-0.00018747	1245.79	-5.28437e-06	1245.79	1.38511e-07	1245.79	-5.39251e-05			1265.07	-0.00035168	1265.07	-0.000129718	1265.07	-0.00112	1265.07	-0.000202375			1265.07	-0.00186	1265.07	-0.00233	1265.07	-0.00266	1265.07	-0.00263
1247.72	-0.00017081	1247.72	-5.25283e-06	1247.72	2.29515e-07	1247.72	-3.76786e-05			1267	-0.000352277	1267	-0.000132673	1267	-0.00112	1267	-0.000202337			1267	-0.00174	1267	-0.0022	1267	-0.00267	1267	-0.00264
1249.65	-0.000154865	1249.65	-5.16359e-06	1249.65	3.90912e-07	1249.65	-2.52479e-05			1268.93	-0.000345754	1268.93	-0.000136393	1268.93	-0.00112	1268.93	-0.000201946			1268.93	-0.0016	1268.93	-0.00205	1268.93	-0.00267	1268.93	-0.00264
1251.58	-0.000141746	1251.58	-5.02225e-06	1251.58	2.48817e-07	1251.58	-1.85784e-05			1270.86	-0.000341193	1270.86	-0.000134642	1270.86	-0.00112	1270.86	-0.000201695			1270.86	-0.00143	1270.86	-0.00189	1270.86	-0.00266	1270.86	-0.00264
1253.5	-0.000141792	1253.5	-5.08645e-06	1253.5	1.20875e-07	1253.5	-1.80157e-05			1272.79	-0.000335021	1272.79	-0.000131862	1272.79	-0.00112	1272.79	-0.000201859			1272.79	-0.00126	1272.79	-0.00171	1272.79	-0.00266	1272.79	-0.00263
1255.43	-0.000154892	1255.43	-5.14315e-06	1255.43	1.24806e-07	1255.43	-2.40003e-05			1274.72	-0.000334844	1274.72	-0.000132066	1274.72	-0.00112	1274.72	-0.00020202			1274.72	-0.00125	1274.72	-0.0017	1274.72	-0.00265	1274.72	-0.00262
1257.36	-0.000172967	1257.36	-5.47472e-06	1257.36	1.59059e-07	1257.36	-3.53556e-05			1276.64	-0.000328281	1276.64	-0.000131061	1276.64	-0.00112	1276.64	-0.000202135			1276.64	-0.00145	1276.64	-0.00192	1276.64	-0.00266	1276.64	-0.00262
1259.29	-0.00019486	1259.29	-6.30185e-06	1259.29	2.73776e-07	1259.29	-4.87829e-05			1278.57	-0.000324987	1278.57	-0.000134148	1278.57	-0.00112	1278.57	-0.000202367			1278.57	-0.00178	1278.57	-0.00228	1278.57	-0.00268	1278.57	-0.00264
1261.22	-0.000214899	1261.22	-6.58494e-06	1261.22	2.19721e-07	1261.22	-6.15504e-05			1280.5	-0.000321552	1280.5	-0.000140389	1280.5	-0.00112	1280.5	-0.000202165			1280.5	-0.00209	1280.5	-0.00261	1280.5	-0.00269	1280.5	-0.00266
1263.15	-0.000229841	1263.15	-6.42214e-06	1263.15	1.22109e-07	1263.15	-6.89635e-05			1282.43	-0.0003185	1282.43	-0.000145289	1282.43	-0.00112	1282.43	-0.000202277			1282.43	-0.00233	1282.43	-0.00289	1282.43	-0.0027	1282.43	-0.00267
1265.07	-0.00023817	1265.07	-6.71739e-06	1265.07	1.14482e-07	1265.07	-6.91934e-05			1284.36	-0.000312326	1284.36	-0.000150116	1284.36	-0.00112	1284.36	-0.000202402			1284.36	-0.00255	1284.36	-0.0031	1284.36	-0.0027	1284.36	-0.00267
1267	-0.000244347	1267	-6.86965e-06	1267	1.1857e-07	1267	-6.92364e-05			1286.29	-0.000306509	1286.29	-0.000156123	1286.29	-0.00112	1286.29	-0.000202299			1286.29	-0.00275	1286.29	-0.00331	1286.29	-0.0027	1286.29	-0.00267
1268.93	-0.000252124	1268.93	-7.40615e-06	1268.93	3.31682e-07	1268.93	-7.21385e-05			1288.22	-0.000300426	1288.22	-0.000161434	1288.22	-0.00112	1288.22	-0.000201989			1288.22	-0.00292	1288.22	-0.00351	1288.22	-0.00268	1288.22	-0.00266
1270.86	-0.000253372	1270.86	-7.47604e-06	1270.86	3.05405e-07	1270.86	-7.6736e-05			1290.14	-0.000304648	1290.14	-0.000165532	1290.14	-0.00112	1290.14	-0.000202153			1290.14	-0.00309	1290.14	-0.00365	1290.14	-0.0027	1290.14	-0.00266
1272.79	-0.000251538	1272.79	-6.71313e-06	1272.79	8.41417e-08	1272.79	-7.7875e-05			1292.07	-0.000302279	1292.07	-0.000170391	1292.07	-0.00112	1292.07	-0.000202101			1292.07	-0.00327	1292.07	-0.00382	1292.07	-0.00271	1292.07	-0.00267
1274.72	-0.000246134	1274.72	-5.9381e-06	1274.72	1.85246e-08	1274.72	-7.4157e-05			1294	-0.000305847	1294	-0.000178906	1294	-0.00112	1294	-0.000202331			1294	-0.00349	1294	-0.00409	1294	-0.00271	1294	-0.00267
1276.64	-0.000239353	1276.64	-5.69472e-06	1276.64	1.14621e-08	1276.64	-6.98477e-05			1295.93	-0.000311526	1295.93	-0.000189443	1295.93	-0.00112	1295.93	-0.000202393			1295.93	-0.00375	1295.93	-0.00438	1295.93	-0.00271	1295.93	-0.00266
1278.57	-0.000233662	1278.57	-5.73752e-06	1278.57	8.35035e-09	1278.57	-6.44092e-05			1297.86	-0.000318512	1297.86	-0.000199278	1297.86	-0.00112	1297.86	-0.000202652			1297.86	-0.00402	1297.86	-0.00466	1297.86	-0.00273	1297.86	-0.00266
1280.5	-0.000224162	1280.5	-5.7991e-06	1280.5	6.51504e-09	1280.5	-5.95085e-05			1299.79	-0.000323512	1299.79	-0.000212275	1299.79	-0.00112	1299.79	-0.000202662			1299.79	-0.00427	1299.79	-0.00493	1299.79	-0.00274	1299.79	-0.00266
1282.43	-0.000211314	1282.43	-5.29996e-06	1282.43	1.5497e-09	1282.43	-5.58432e-05			1301.71	-0.000333566	1301.71	-0.000227356	1301.71	-0.00112	1301.71	-0.000203034			1301.71	-0.00457	1301.71	-0.00525	1301.71	-0.00275	1301.71	-0.00268
1284.36	-0.000202649	1284.36	-5.11991e-06	1284.36	1.78876e-08	1284.36	-5.07337e-05			1303.64	-0.000341089	1303.64	-0.000243108	1303.64	-0.00112	1303.64	-0.000203288			1303.64	-0.00486	1303.64	-0.00554	1303.64	-0.00275	1303.64	-0.00268
1286.29	-0.000194277	1286.29	-5.41623e-06	1286.29	4.79183e-08	1286.29	-4.70334e-05			1305.57	-0.000349607	1305.57	-0.000262882	1305.57	-0.00112	1305.57	-0.000203107			1305.57	-0.00518	1305.57	-0.00587	1305.57	-0.00276	1305.57	-0.0027
1288.22	-0.00018332	1288.22	-5.7842e-06	1288.22	3.74184e-08	1288.22	-4.35513e-05			1307.5	-0.000362097	1307.5	-0.000281467	1307.5	-0.00112	1307.5	-0.000202786			1307.5	-0.00547	1307.5	-0.0062	1307.5	-0.00278	1307.5	-0.00271
1290.14	-0.000173586	1290.14	-5.07947e-06	1290.14	2.414e-08	1290.14	-3.93608e-05			1309.43	-0.000381263	1309.43	-0.00029627	1309.43	-0.00112	1309.43	-0.000203461			1309.43	-0.00571	1309.43	-0.00647	1309.43	-0.00281	1309.43	-0.00273
1292.07	-0.000166398	1292.07	-4.81317e-06	1292.07	2.86992e-08	1292.07	-3.54561e-05			1311.36	-0.000382659	1311.36	-0.000319738	1311.36	-0.00112	1311.36	-0.000202756			1311.36	-0.00594	1311.36	-0.00673	1311.36	-0.00282	1311.36	-0.00274
1294	-0.000152568	1294	-4.72585e-06	1294	2.18091e-09	1294	-3.11319e-05			1313.29	-0.000399965	1313.29	-0.000346482	1313.29	-0.00112	1313.29	-0.000202354			1313.29	-0.00617	1313.29	-0.00697	1313.29	-0.00283	1313.29	-0.00275
1295.93	-0.000139053	1295.93	-4.86065e-06	1295.93	2.16283e-08	1295.93	-2.47358e-05			1315.21	-0.000424913	1315.21	-0.000359707	1315.21	-0.00112	1315.21	-0.000202873			1315.21	-0.00635	1315.21	-0.00709	1315.21	-0.00286	1315.21	-0.00277
1297.86	-0.000126643	1297.86	-4.74818e-06	1297.86	1.27587e-10	1297.86	-2.00658e-05			1317.14	-0.000431299	1317.14	-0.000381531	1317.14	-0.00112	1317.14	-0.000202668			1317.14	-0.00658	1317.14	-0.00731	1317.14	-0.00287	1317.14	-0.00278
1299.79	-0.000117897	1299.79	-5.01271e-06	1299.79	-3.46631e-08	1299.79	-1.74358e-05			1319.07	-0.000438971	1319.07	-0.000410574	1319.07	-0.00112	1319.07	-0.00020276			1319.07	-0.00684	1319.07	-0.00759	1319.07	-0.0029	1319.07	-0.0028
1301.71	-0.000107755	1301.71	-4.89957e-06	1301.71	-5.24359e-08	1301.71	-1.47766e-05			1321	-0.000480101	1321	-0.000420481	1321	-0.00112	1321	-0.000204526			1321	-0.00704	1321	-0.00772	1321	-0.00296	1321	-0.00283
1303.64	-9.81787e-05	1303.64	-5.02855e-06	1303.64	-9.87602e-08	1303.64	-1.2016e-05			1322.93	-0.00050789	1322.93	-0.000434668	1322.93	-0.00112	1322.93	-0.000205562			1322.93	-0.00724	1322.93	-0.00793	1322.93	-0.003	1322.93	-0.00286
1305.57	-9.00718e-05	1305.57	-5.44668e-06	1305.57	-5.44619e-08	1305.57	-9.5903e-06			1324.86	-0.000533945	1324.86	-0.000455164	1324.86	-0.00112	1324.86	-0.000205698			1324.86	-0.00752	1324.86	-0.00825	1324.86	-0.00304	1324.86	-0.00288
1307.5	-8.38693e-05	1307.5	-6.08207e-06	1307.5	-1.8529e-08	1307.5	-7.04269e-06			1326.79	-0.000545902	1326.79	-0.000480522	1326.79	-0.00112	1326.79	-0.00020583			1326.79	-0.00775	1326.79	-0.00849	1326.79	-0.00305	1326.79	-0.00289
1309.43	-7.81795e-05	1309.43	-6.22052e-06	1309.43	-1.09301e-07	1309.43	-5.58543e-06			1328.71	-0.000548988	1328.71	-0.000516916	1328.71	-0.00112	1328.71	-0.000206239			1328.71	-0.00793	1328.71	-0.00865	1328.71	-0.00307	1328.71	-0.0029
1311.36	-7.43536e-05	1311.36	-7.51177e-06	1311.36	-1.28901e-08	1311.36	-4.30686e-06			1330.64	-0.000557165	1330.64	-0.000529288	1330.64	-0.00112	1330.64	-0.000205876			1330.64	-0.00808	1330.64	-0.00876	1330.64	-0.00308	1330.64	-0.0029
1313.29	-6.97197e-05	1313.29	-8.46315e-06	1313.29	7.34273e-09	1313.29	-3.30018e-06			1332.57	-0.000568257	1332.57	-0.000543684	1332.57	-0.00112	1332.57	-0.000206163			1332.57	-0.00816	1332.57	-0.00877	1332.57	-0.00307	1332.57	-0.0029
1315.21	-6.52022e-05	1315.21	-8.13297e-06	1315.21	5.01364e-11	1315.21	-2.82834e-06			1334.5	-0.000565155	1334.5	-0.000545329	1334.5	-0.00111	1334.5	-0.000205076			1334.5	-0.00822	1334.5	-0.00877	1334.5	-0.00304	1334.5	-0.00288
1317.14	-6.12368e-05	1317.14	-9.49252e-06	1317.14	1.95364e-08	1317.14	-2.10411e-06			1336.43	-0.000554052	1336.43	-0.00053797	1336.43	-0.00111	1336.43	-0.000202781			1336.43	-0.00837	1336.43	-0.00893	1336.43	-0.00299	1336.43	-0.00285
1319.07	-5.64444e-05	1319.07	-1.06642e-05	1319.07	1.65428e-09	1319.07	-1.12208e-06			1338.36	-0.000508668	1338.36	-0.000566596	1338.36	-0.00111	1338.36	-0.000200432			1338.36	-0.00858	1338.36	-0.00927	1338.36	-0.00292	1338.36	-0.00282
1321	-4.90455e-05	1321	-8.59212e-06	1321	-4.06916e-07	1321	-7.53036e-07			1340.28	-0.000511476	1340.28	-0.000580304	1340.28	-0.00111	1340.28	-0.000201196			1340.28	-0.00869	1340.28	-0.00934	1340.28	-0.00292	1340.28	-0.00281
1322.93	-4.04915e-05	1322.93	-7.54785e-06	1322.93	-7.64624e-07	1322.93	-4.30013e-07			1342.21	-0.000546214	1342.21	-0.00055962	1342.21	-0.00111	1342.21	-0.000203871			1342.21	-0.00852	1342.21	-0.00908	1342.21	-0.00298	1342.21	-0.00284
1324.86	-3.37033e-05	1324.86	-7.08215e-06	1324.86	-1.09426e-06	1324.86	-1.60765e-07			1344.14	-0.000543765	1344.14	-0.000556423	1344.14	-0.00111	1344.14	-0.000204518			1344.14	-0.00849	1344.14	-0.00899	1344.14	-0.00299	1344.14	-0.00286
1326.79	-2.95454e-05	1326.79	-7.21686e-06	1326.79	-1.31769e-06	1326.79	-3.49132e-09			1346.07	-0.000533262	1346.07	-0.000559867	1346.07	-0.00111	1346.07	-0.00020417			1346.07	-0.00854	1346.07	-0.00903	1346.07	-0.00299	1346.07	-0.00285
1328.71	-2.44386e-05	1328.71	-7.59228e-06	1328.71	-1.09602e-06	1328.71	5.85875e-08			1348	-0.000514432	1348	-0.000562258	1348	-0.00111	1348	-0.000203146			1348	-0.00857	1348	-0.00911	1348	-0.00296	1348	-0.00281
1330.64	-1.86362e-05	1330.64	-7.22882e-06	1330.64	-1.06071e-06	1330.64	8.74724e-07			1349.93	-0.000506229	1349.93	-0.000546972	1349.93	-0.00111	1349.93	-0.00020226			1349.93	-0.00845	1349.93	-0.00899	1349.93	-0.00287	1349.93	-0.00274
1332.57	-1.59963e-05	1332.57	-6.88182e-06	1332.57	-1.42609e-06	1332.57	2.54845e-06			1351.86	-0.000521102	1351.86	-0.000545775	1351.86	-0.00112	1351.86	-0.000201969			1351.86	-0.00833	1351.86	-0.00882	1351.86	-0.00273	1351.86	-0.00265
1334.5	-1.47895e-05	1334.5	-8.23916e-06	1334.5	-1.78752e-06	1334.5	3.71938e-06			1353.78	-0.000506287	1353.78	-0.000548155	1353.78	-0.00113	1353.78	-0.000200805			1353.78	-0.00824	1353.78	-0.00873	1353.78	-0.00253	1353.78	-0.0025
1336.43	-1.29107e-05	1336.43	-1.02774e-05	1336.43	-6.9474e-07	1336.43	4.74554e-06			1355.71	-0.000496222	1355.71	-0.00052724	1355.71	-0.00114	1355.71	-0.000200235			1355.71	-0.00797	1355.71	-0.00841	1355.71	-0.00231	1355.71	-0.00235
1338.36	-1.218e-05	1338.36	-1.49091e-05	1338.36	1.21992e-07	1338.36	5.98915e-06			1357.64	-0.000479546	1357.64	-0.000524212	1357.64	-0.00115	1357.64	-0.000199988			1357.64	-0.00745	1357.64	-0.0078	1357.64	-0.00212	1357.64	-0.00222
1340.28	-9.13729e-06	1340.28	-1.24895e-05	1340.28	1.24012e-08	1340.28	7.95631e-06			1359.57	-0.000446561	1359.57	-0.000530916	1359.57	-0.00116	1359.57	-0.000199454			1359.57	-0.00692	1359.57	-0.00725	1359.57	-0.00203	1359.57	-0.00215
1342.21	-5.64435e-06	1342.21	-7.91121e-06	1342.21	-9.72635e-07	1342.21	8.86972e-06			1361.5	-0.000403356	1361.5	-0.000517963	1361.5	-0.00115	1361.5	-0.000198593			1361.5	-0.00664	1361.5	-0.00706	1361.5	-0.00202	1361.5	-0.00216
1344.14	-3.57509e-06	1344.14	-6.99365e-06	1344.14	-1.84558e-06	1344.14	9.08276e-06			1363.43	-0.000403871	1363.43	-0.000499082	1363.43	-0.00113	1363.43	-0.000199993			1363.43	-0.0064	1363.43	-0.0067	1363.43	-0.00212	1363.43	-0.00228
1346.07	-1.92248e-06	1346.07	-6.94488e-06	1346.07	-1.76063e-06	1346.07	9.81918e-06			1365.35	-0.000408122	1365.35	-0.00049249	1365.35	-0.00112	1365.35	-0.000200379			1365.35	-0.00606	1365.35	-0.00628	1365.35	-0.00228	1365.35	-0.00242
1348	-1.29078e-06	1348	-7.21219e-06	1348	-1.15314e-06	1348	9.86567e-06			1367.28	-0.000399253	1367.28	-0.000481856	1367.28	-0.00111	1367.28	-0.00020049			1367.28	-0.00577	1367.28	-0.00608	1367.28	-0.00247	1367.28	-0.00256
1349.93	-7.11968e-07	1349.93	-7.80904e-06	1349.93	-7.93454e-07	1349.93	9.69884e-06			1369.21	-0.000393529	1369.21	-0.000482262	1369.21	-0.0011	1369.21	-0.000200919			1369.21	-0.00547	1369.21	-0.00576	1369.21	-0.00269	1369.21	-0.00266
1351.86	-2.97945e-07	1351.86	-7.89409e-06	1351.86	-8.17784e-07	1351.86	8.8788e-06			1371.14	-0.000396659	1371.14	-0.000493146	1371.14	-0.0011	1371.14	-0.000201248			1371.14	-0.00538	1371.14	-0.00558	1371.14	-0.00276	1371.14	-0.00268
1353.78	-4.86105e-08	1353.78	-8.66223e-06	1353.78	-3.51362e-07	1353.78	8.29428e-06			1373.07	-0.000398123	1373.07	-0.000499275	1373.07	-0.0011	1373.07	-0.000200227			1373.07	-0.00571	1373.07	-0.0058	1373.07	-0.00273	1373.07	-0.00265
1355.71	1.44005e-08	1355.71	-7.50462e-06	1355.71	-8.08069e-08	1355.71	5.61313e-06			1375	-0.000453509	1375	-0.000515172	1375	-0.00111	1375	-0.000200802			1375	-0.0066	1375	-0.0066	1375	-0.00287	1375	-0.00276
1357.64	5.44388e-08	1357.64	-6.60332e-06	1357.64	1.91962e-08	1357.64	1.95618e-06			1376.92	-0.000490373	1376.92	-0.000540964	1376.92	-0.0011	1376.92	-0.000202528			1376.92	-0.00735	1376.92	-0.00732	1376.92	-0.00309	1376.92	-0.00291
1359.57	1.52468e-07	1359.57	-7.14276e-06	1359.57	2.78697e-07	1359.57	4.00145e-07			1378.85	-0.000504135	1378.85	-0.000555581	1378.85	-0.0011	1378.85	-0.000203554			1378.85	-0.00794	1378.85	-0.00784	1378.85	-0.00323	1378.85	-0.00303
1361.5	6.89706e-07	1361.5	-9.50115e-06	1361.5	6.26868e-07	1361.5	1.09441e-06			1380.78	-0.000500749	1380.78	-0.000546724	1380.78	-0.0011	1380.78	-0.00020456			1380.78	-0.00824	1380.78	-0.0081	1380.78	-0.0033	1380.78	-0.00309
1363.43	4.42211e-06	1363.43	-6.6956e-06	1363.43	4.24541e-08	1363.43	9.25682e-06			1382.71	-0.000488067	1382.71	-0.000530521	1382.71	-0.0011	1382.71	-0.000204632			1382.71	-0.00834	1382.71	-0.0082	1382.71	-0.00335	1382.71	-0.00313
1365.35	9.574e-06	1365.35	-5.03072e-06	1365.35	-2.09431e-08	1365.35	2.64287e-05			1384.64	-0.000453543	1384.64	-0.000525461	1384.64	-0.0011	1384.64	-0.000203342			1384.64	-0.00838	1384.64	-0.00825	1384.64	-0.00333	1384.64	-0.00312
1367.28	1.3794e-05	1367.28	-5.21806e-06	1367.28	-5.48954e-08	1367.28	4.55311e-05			1386.57	-0.000420952	1386.57	-0.000512186	1386.57	-0.0011	1386.57	-0.000202801			1386.57	-0.00833	1386.57	-0.00818	1386.57	-0.00332	1386.57	-0.00312
1369.21	1.51562e-05	1369.21	-5.15567e-06	1369.21	-3.02005e-07	1369.21	5.56459e-05			1388.5	-0.00039618	1388.5	-0.000467569	1388.5	-0.0011	1388.5	-0.000204166			1388.5	-0.00803	1388.5	-0.00775	1388.5	-0.00335	1388.5	-0.00314
1371.14	1.14066e-05	1371.14	-6.17716e-06	1371.14	-2.99511e-07	1371.14	4.69116e-05			1390.42	-0.000358928	1390.42	-0.000448635	1390.42	-0.0011	1390.42	-0.000203618			1390.42	-0.00773	1390.42	-0.00748	1390.42	-0.00334	1390.42	-0.00314
1373.07	1.03952e-05	1373.07	-9.07892e-06	1373.07	-3.16088e-09	1373.07	3.84984e-05			1392.35	-0.000317987	1392.35	-0.000426585	1392.35	-0.0011	1392.35	-0.000202339			1392.35	-0.00742	1392.35	-0.00721	1392.35	-0.00329	1392.35	-0.00313
1375	1.94027e-05	1375	-6.46363e-06	1375	-2.31914e-07	1375	5.42103e-05			1394.28	-0.000298934	1394.28	-0.000412295	1394.28	-0.0011	1394.28	-0.000201463			1394.28	-0.00705	1394.28	-0.00684	1394.28	-0.00326	1394.28	-0.00312
1376.92	2.71291e-05	1376.92	-4.79195e-06	1376.92	-1.27914e-06	1376.92	7.68324e-05			1396.21	-0.000270309	1396.21	-0.000367203	1396.21	-0.0011	1396.21	-0.000201186			1396.21	-0.00671	1396.21	-0.00646	1396.21	-0.00321	1396.21	-0.00308
1378.85	2.74597e-05	1378.85	-4.59916e-06	1378.85	-1.90409e-06	1378.85	8.10504e-05			1398.14	-0.000255842	1398.14	-0.000347862	1398.14	-0.0011	1398.14	-0.000201492			1398.14	-0.0064	1398.14	-0.00612	1398.14	-0.00319	1398.14	-0.00306
1380.78	2.58807e-05	1380.78	-4.49612e-06	1380.78	-2.05486e-06	1380.78	7.92984e-05			1400.07	-0.000252515	1400.07	-0.000324144	1400.07	-0.0011	1400.07	-0.000203023			1400.07	-0.0059	1400.07	-0.0056	1400.07	-0.0032	1400.07	-0.00306
1382.71	2.85313e-05	1382.71	-3.71273e-06	1382.71	-2.02865e-06	1382.71	7.81819e-05			1401.99	-0.000222954	1401.99	-0.000311127	1401.99	-0.0011	1401.99	-0.000202629			1401.99	-0.00548	1401.99	-0.00524	1401.99	-0.00317	1401.99	-0.00304
1384.64	3.0071e-05	1384.64	-4.1408e-06	1384.64	-1.12262e-06	1384.64	8.14775e-05			1403.92	-0.000183267	1403.92	-0.000292205	1403.92	-0.0011	1403.92	-0.000201773			1403.92	-0.00511	1403.92	-0.00486	1403.92	-0.00313	1403.92	-0.00302
1386.57	2.73938e-05	1386.57	-5.32986e-06	1386.57	-2.29648e-07	1386.57	8.27138e-05			1405.85	-0.000161003	1405.85	-0.000263374	1405.85	-0.0011	1405.85	-0.000202342			1405.85	-0.00481	1405.85	-0.00448	1405.85	-0.00311	1405.85	-0.00301
1388.5	3.14097e-05	1388.5	-3.96378e-06	1388.5	-1.26642e-06	1388.5	8.3277e-05			1407.78	-0.000141057	1407.78	-0.000237224	1407.78	-0.0011	1407.78	-0.000202269			1407.78	-0.00445	1407.78	-0.00415	1407.78	-0.00305	1407.78	-0.00297
1390.42	3.49581e-05	1390.42	-3.87442e-06	1390.42	-2.00024e-06	1390.42	8.59667e-05			1409.71	-0.00010827	1409.71	-0.000209113	1409.71	-0.0011	1409.71	-0.00020171			1409.71	-0.00414	1409.71	-0.0039	1409.71	-0.00301	1409.71	-0.00294
1392.35	3.75666e-05	1392.35	-4.21543e-06	1392.35	-1.31267e-06	1392.35	9.27968e-05			1411.64	-7.89964e-05	1411.64	-0.000171805	1411.64	-0.00109	1411.64	-0.000201454			1411.64	-0.0038	1411.64	-0.00358	1411.64	-0.00296	1411.64	-0.0029
1394.28	3.84156e-05	1394.28	-4.99885e-06	1394.28	-4.91321e-08	1394.28	9.49129e-05			1413.57	-6.02546e-05	1413.57	-0.000144999	1413.57	-0.00109	1413.57	-0.000201526			1413.57	-0.00347	1413.57	-0.00325	1413.57	-0.00294	1413.57	-0.00288
1396.21	3.94626e-05	1396.21	-5.20502e-06	1396.21	1.39612e-07	1396.21	0.000100102			1415.49	-3.41064e-05	1415.49	-0.000128354	1415.49	-0.00109	1415.49	-0.000200337			1415.49	-0.00321	1415.49	-0.00303	1415.49	-0.00288	1415.49	-0.00285
1398.14	3.87648e-05	1398.14	-4.67631e-06	1398.14	-1.48338e-08	1398.14	9.71425e-05			1417.42	-1.86959e-05	1417.42	-0.000101584	1417.42	-0.00109	1417.42	-0.000200043			1417.42	-0.00299	1417.42	-0.0029	1417.42	-0.00285	1417.42	-0.00284
1400.07	4.07836e-05	1400.07	-2.67941e-06	1400.07	-9.49037e-07	1400.07	9.62154e-05			1419.35	-9.26106e-06	1419.35	-5.87391e-05	1419.35	-0.00109	1419.35	-0.000201528			1419.35	-0.00252	1419.35	-0.00245	1419.35	-0.00288	1419.35	-0.00284
1401.99	4.1304e-05	1401.99	-2.85483e-06	1401.99	-6.56132e-07	1401.99	9.84307e-05			1421.28	-1.01637e-06	1421.28	-4.71836e-05	1421.28	-0.00109	1421.28	-0.000200836			1421.28	-0.00211	1421.28	-0.0021	1421.28	-0.00284	1421.28	-0.00281
1403.92	4.10137e-05	1403.92	-3.32255e-06	1403.92	-2.91908e-07	1403.92	9.93241e-05			1423.21	2.22744e-06	1423.21	-3.53129e-05	1423.21	-0.00109	1423.21	-0.000200025			1423.21	-0.00175	1423.21	-0.00181	1423.21	-0.00279	1423.21	-0.00276
1405.85	3.68452e-05	1405.85	-1.94694e-06	1405.85	-6.85925e-07	1405.85	9.781e-05			1425.14	1.0405e-05	1425.14	-1.3883e-05	1425.14	-0.00109	1425.14	-0.00020042			1425.14	-0.00129	1425.14	-0.00131	1425.14	-0.00278	1425.14	-0.00273
1407.78	3.19645e-05	1407.78	-2.08072e-06	1407.78	-6.86623e-07	1407.78	9.37698e-05			1427.07	2.51799e-05	1427.07	-4.62906e-06	1427.07	-0.00109	1427.07	-0.000200144			1427.07	-0.000930354	1427.07	-0.000959532	1427.07	-0.00271	1427.07	-0.00267
1409.71	2.87622e-05	1409.71	-2.79439e-06	1409.71	-1.20434e-07	1409.71	8.90453e-05			1428.99	4.17597e-05	1428.99	-9.93332e-07	1428.99	-0.00109	1428.99	-0.000199999			1428.99	-0.000619072	1428.99	-0.000638829	1428.99	-0.00262	1428.99	-0.00259
1411.64	2.67027e-05	1411.64	-3.05118e-06	1411.64	-8.32685e-08	1411.64	8.58377e-05			1430.92	6.68647e-05	1430.92	1.79453e-07	1430.92	-0.00109	1430.92	-0.000199939			1430.92	-0.000311199	1430.92	-0.000317683	1430.92	-0.00249	1430.92	-0.00248
1413.57	2.31621e-05	1413.57	-2.72067e-06	1413.57	-2.89274e-07	1413.57	8.06052e-05			1432.85	8.43393e-05	1432.85	1.38921e-06	1432.85	-0.0011	1432.85	-0.000199411			1432.85	-0.000126225	1432.85	-0.000130127	1432.85	-0.00236	1432.85	-0.00239
1415.49	1.87129e-05	1415.49	-4.17457e-06	1415.49	2.82036e-09	1415.49	7.81042e-05			1434.78	9.41253e-05	1434.78	3.52143e-06	1434.78	-0.0011	1434.78	-0.000198721			1434.78	-2.93439e-05	1434.78	-2.18302e-05	1434.78	-0.00225	1434.78	-0.0023
1417.42	1.52008e-05	1417.42	-4.65665e-06	1417.42	2.01115e-07	1417.42	6.99031e-05			1436.71	6.69425e-05	1436.71	6.32325e-06	1436.71	-0.0011	1436.71	-0.000199145			1436.71	-2.98342e-06	1436.71	1.82771e-06	1436.71	-0.00216	1436.71	-0.00223
1419.35	1.34836e-05	1419.35	-1.2294e-06	1419.35	-3.20708e-07	1419.35	5.30527e-05			1438.64	4.62236e-05	1438.64	2.50895e-06	1438.64	-0.0011	1438.64	-0.000198906			1438.64	-1.23015e-05	1438.64	-3.27563e-09	1438.64	-0.00212	1438.64	-0.0022
1421.28	7.90744e-06	1421.28	-2.64619e-06	1421.28	-2.89727e-07	1421.28	4.73563e-05			1440.57	2.89729e-05	1440.57	-1.3893e-07	1440.57	-0.0011	1440.57	-0.000198834			1440.57	-0.000106738	1440.57	-4.91695e-05	1440.57	-0.00215	1440.57	-0.00225
1423.21	3.643e-06	1423.21	-5.47427e-06	1423.21	-1.67818e-09	1423.21	4.53824e-05			1442.49	6.26055e-06	1442.49	-4.90572e-06	1442.49	-0.0011	1442.49	-0.000199648			1442.49	-0.000482725	1442.49	-0.00034061	1442.49	-0.00228	1442.49	-0.00239
1425.14	2.04699e-06	1425.14	-3.5834e-06	1425.14	-3.49268e-07	1425.14	3.63079e-05			1444.42	-8.6409e-07	1444.42	-2.56041e-05	1444.42	-0.0011	1444.42	-0.000199958			1444.42	-0.00129	1444.42	-0.00106	1444.42	-0.00248	1444.42	-0.00256
1427.07	5.86322e-07	1427.07	-4.51874e-06	1427.07	-1.83399e-07	1427.07	2.96347e-05			1446.35	-1.26278e-05	1446.35	-6.80725e-05	1446.35	-0.0011	1446.35	-0.000200002			1446.35	-0.00227	1446.35	-0.00205	1446.35	-0.00267	1446.35	-0.0027
1428.99	8.50001e-08	1428.99	-5.15106e-06	1428.99	-1.74886e-08	1428.99	2.7024e-05			1448.28	-5.42341e-05	1448.28	-0.000135299	1448.28	-0.0011	1448.28	-0.000200771			1448.28	-0.00349	1448.28	-0.00332	1448.28	-0.00293	1448.28	-0.00286
1430.92	1.2208e-07	1430.92	-4.68888e-06	1430.92	-1.3373e-08	1430.92	2.65577e-05			1450.21	-0.000103114	1450.21	-0.000195193	1450.21	-0.0011	1450.21	-0.000200868			1450.21	-0.00451	1450.21	-0.00434	1450.21	-0.00305	1450.21	-0.00293
1432.85	4.91256e-08	1432.85	-6.18029e-06	1432.85	5.44585e-08	1432.85	2.56601e-05			1452.13	-0.000148302	1452.13	-0.000267298	1452.13	-0.0011	1452.13	-0.000200663			1452.13	-0.00544	1452.13	-0.00531	1452.13	-0.00314	1452.13	-0.00298
1434.78	6.65132e-08	1434.78	-7.09889e-06	1434.78	2.72894e-07	1434.78	2.83379e-05			1454.06	-0.000168456	1454.06	-0.000350823	1454.06	-0.0011	1454.06	-0.000200213			1454.06	-0.00612	1454.06	-0.00613	1454.06	-0.00318	1454.06	-0.00301
1436.71	1.50654e-06	1436.71	-3.42381e-06	1436.71	-8.70549e-08	1436.71	3.45477e-05			1455.99	-0.000207187	1455.99	-0.000427031	1455.99	-0.0011	1455.99	-0.000199789			1455.99	-0.00701	1455.99	-0.00705	1455.99	-0.00321	1455.99	-0.00303
1438.64	3.65188e-06	1438.64	-2.69753e-06	1438.64	-4.86069e-07	1438.64	4.59541e-05			1457.92	-0.000305164	1457.92	-0.000498337	1457.92	-0.0011	1457.92	-0.000200623			1457.92	-0.00824	1457.92	-0.00802	1457.92	-0.00339	1457.92	-0.00321
1440.57	7.31915e-06	1440.57	-3.90403e-06	1440.57	-2.80909e-07	1440.57	7.06777e-05			1459.85	-0.000380361	1459.85	-0.000526659	1459.85	-0.0011	1459.85	-0.000206012			1459.85	-0.00844	1459.85	-0.00823	1459.85	-0.0035	1459.85	-0.00329
1442.49	1.24092e-05	1442.49	-4.03467e-06	1442.49	-3.55668e-07	1442.49	9.31395e-05			1461.78	-0.000386472	1461.78	-0.000559223	1461.78	-0.0011	1461.78	-0.000204395			1461.78	-0.00848	1461.78	-0.00839	1461.78	-0.00347	1461.78	-0.00325
1444.42	9.90906e-06	1444.42	-4.60207e-06	1444.42	-3.103e-07	1444.42	8.30893e-05			1463.71	-0.000427355	1463.71	-0.000581125	1463.71	-0.0011	1463.71	-0.000203766			1463.71	-0.00887	1463.71	-0.00872	1463.71	-0.00349	1463.71	-0.00328
1446.35	1.02153e-05	1446.35	-5.53899e-06	1446.35	-5.33662e-08	1446.35	8.53005e-05			1465.63	-0.000471838	1465.63	-0.000596885	1465.63	-0.00111	1465.63	-0.000205943			1465.63	-0.00914	1465.63	-0.009	1465.63	-0.00355	1465.63	-0.00332
1448.28	1.44033e-05	1448.28	-4.64057e-06	1448.28	-3.06652e-07	1448.28	9.99916e-05			1467.56	-0.000499505	1467.56	-0.00062232	1467.56	-0.00111	1467.56	-0.000205576			1467.56	-0.00926	1467.56	-0.00923	1467.56	-0.00354	1467.56	-0.00331
1450.21	1.81284e-05	1450.21	-5.21121e-06	1450.21	-7.81203e-07	1450.21	0.00010592			1469.49	-0.000500568	1469.49	-0.000640545	1469.49	-0.00111	1469.49	-0.000203203			1469.49	-0.00932	1469.49	-0.00932	1469.49	-0.0035	1469.49	-0.0033
1452.13	1.90428e-05	1452.13	-7.24703e-06	1452.13	-6.27666e-07	1452.13	0.00010815			1471.42	-0.000500504	1471.42	-0.000710424	1471.42	-0.00111	1471.42	-0.000201076			1471.42	-0.00962	1471.42	-0.00967	1471.42	-0.00349	1471.42	-0.00331
1454.06	1.66691e-05	1454.06	-1.12687e-05	1454.06	-5.98596e-08	1454.06	0.000115614			1473.35	-0.000518722	1473.35	-0.000726722	1473.35	-0.00111	1473.35	-0.000201559			1473.35	-0.00956	1473.35	-0.00959	1473.35	-0.0035	1473.35	-0.0033
1455.99	1.1237e-05	1455.99	-1.751e-05	1455.99	-1.53539e-10	1455.99	0.000109407			1475.28	-0.000607476	1475.28	-0.000664762	1475.28	-0.00111	1475.28	-0.000206456			1475.28	-0.00948	1475.28	-0.00937	1475.28	-0.00352	1475.28	-0.00331
1457.92	1.64208e-05	1457.92	-1.06437e-05	1457.92	-3.01196e-06	1457.92	8.53281e-05			1477.21	-0.000666038	1477.21	-0.00066168	1477.21	-0.00111	1477.21	-0.000209707			1477.21	-0.00939	1477.21	-0.0092	1477.21	-0.00352	1477.21	-0.00329
1459.85	2.43368e-05	1459.85	-4.65706e-06	1459.85	-4.29605e-06	1459.85	8.82154e-05			1479.13	-0.000663947	1479.13	-0.000694878	1479.13	-0.00111	1479.13	-0.000206504			1479.13	-0.00931	1479.13	-0.00923	1479.13	-0.00347	1479.13	-0.00325
1461.78	2.4361e-05	1461.78	-7.18806e-06	1461.78	-1.39193e-06	1461.78	9.39561e-05			1481.06	-0.000668944	1481.06	-0.000666259	1481.06	-0.00111	1481.06	-0.000206028			1481.06	-0.00905	1481.06	-0.00901	1481.06	-0.00345	1481.06	-0.00323
1463.71	2.64479e-05	1463.71	-7.64565e-06	1463.71	-1.086e-06	1463.71	9.64159e-05			1482.99	-0.000679733	1482.99	-0.000653141	1482.99	-0.00111	1482.99	-0.000207015			1482.99	-0.00878	1482.99	-0.00868	1482.99	-0.00343	1482.99	-0.00323
1465.63	2.90596e-05	1465.63	-6.50699e-06	1465.63	-2.26775e-06	1465.63	0.000104221			1484.92	-0.000632964	1484.92	-0.000644553	1484.92	-0.00112	1484.92	-0.000204462			1484.92	-0.00847	1484.92	-0.00834	1484.92	-0.00334	1484.92	-0.00317
1467.56	3.01666e-05	1467.56	-7.74461e-06	1467.56	-1.76063e-06	1467.56	0.000109974			1486.85	-0.000592846	1486.85	-0.000661053	1486.85	-0.00112	1486.85	-0.000201433			1486.85	-0.00827	1486.85	-0.00817	1486.85	-0.00324	1486.85	-0.00311
1469.49	3.46392e-05	1469.49	-9.23298e-06	1469.49	-1.03864e-06	1469.49	0.000114883			1488.78	-0.000531465	1488.78	-0.000679748	1488.78	-0.00111	1488.78	-0.000200051			1488.78	-0.008	1488.78	-0.00792	1488.78	-0.00312	1488.78	-0.00303
1471.42	3.21767e-05	1471.42	-1.38578e-05	1471.42	-2.36345e-08	1471.42	0.000120623			1490.7	-0.000616125	1490.7	-0.000602677	1490.7	-0.00111	1490.7	-0.000203886			1490.7	-0.0076	1490.7	-0.00724	1490.7	-0.00316	1490.7	-0.00305
1473.35	2.33602e-05	1473.35	-2.09481e-05	1473.35	-2.06414e-09	1473.35	0.000112325			1492.63	-0.000632498	1492.63	-0.000561728	1492.63	-0.00112	1492.63	-0.000205208			1492.63	-0.00705	1492.63	-0.00669	1492.63	-0.0031	1492.63	-0.003
1475.28	2.9329e-05	1475.28	-1.20987e-05	1475.28	-8.69115e-07	1475.28	9.70868e-05			1494.56	-0.000625692	1494.56	-0.000574563	1494.56	-0.00112	1494.56	-0.000203607			1494.56	-0.00686	1494.56	-0.00658	1494.56	-0.00304	1494.56	-0.00296
1477.21	3.32405e-05	1477.21	-6.88969e-06	1477.21	-2.94145e-06	1477.21	9.08058e-05			1496.49	-0.000577898	1496.49	-0.000607071	1496.49	-0.00112	1496.49	-0.000201596			1496.49	-0.00665	1496.49	-0.00634	1496.49	-0.00296	1496.49	-0.00292
1479.13	2.77703e-05	1479.13	-9.80063e-06	1479.13	-2.4927e-06	1479.13	8.70806e-05			1498.42	-0.000587046	1498.42	-0.000597542	1498.42	-0.00112	1498.42	-0.000201916			1498.42	-0.00657	1498.42	-0.00628	1498.42	-0.00297	1498.42	-0.00292
1481.06	2.6254e-05	1481.06	-1.16224e-05	1481.06	-1.93814e-06	1481.06	8.30908e-05			1500.35	-0.000566334	1500.35	-0.000547262	1500.35	-0.00112	1500.35	-0.000201819			1500.35	-0.00642	1500.35	-0.00616	1500.35	-0.00297	1500.35	-0.00291
1482.99	2.65935e-05	1482.99	-1.00636e-05	1482.99	-1.45193e-06	1482.99	7.77388e-05			1502.28	-0.000537336	1502.28	-0.000523028	1502.28	-0.00112	1502.28	-0.00020103			1502.28	-0.00623	1502.28	-0.00601	1502.28	-0.00294	1502.28	-0.00289
1484.92	2.13726e-05	1484.92	-1.23626e-05	1484.92	-2.69684e-07	1484.92	7.7393e-05			1504.2	-0.000521734	1504.2	-0.000464917	1504.2	-0.00112	1504.2	-0.000202118			1504.2	-0.00582	1504.2	-0.00558	1504.2	-0.00294	1504.2	-0.00288
1486.85	1.38719e-05	1486.85	-2.12682e-05	1486.85	1.95481e-07	1486.85	7.87641e-05			1506.13	-0.000476815	1506.13	-0.000408226	1506.13	-0.00112	1506.13	-0.000199971			1506.13	-0.00575	1506.13	-0.00561	1506.13	-0.00289	1506.13	-0.00284
1488.78	9.02468e-06	1488.78	-3.29831e-05	1488.78	2.18034e-06	1488.78	7.7375e-05			1508.06	-0.000416145	1508.06	-0.000373442	1508.06	-0.00112	1508.06	-0.000199389			1508.06	-0.00534	1508.06	-0.00532	1508.06	-0.00278	1508.06	-0.00273
1490.7	1.35325e-05	1490.7	-1.49471e-05	1490.7	-1.81864e-08	1490.7	6.65175e-05			1509.99	-0.000461978	1509.99	-0.000386116	1509.99	-0.00112	1509.99	-0.000200027			1509.99	-0.005	1509.99	-0.00492	1509.99	-0.0028	1509.99	-0.00277
1492.63	1.36374e-05	1492.63	-1.34653e-05	1492.63	-3.63039e-07	1492.63	6.03733e-05			1511.92	-0.000464675	1511.92	-0.00033546	1511.92	-0.00113	1511.92	-0.000200663			1511.92	-0.00442	1511.92	-0.00429	1511.92	-0.00277	1511.92	-0.00275
1494.56	1.32349e-05	1494.56	-1.63957e-05	1494.56	-1.09078e-07	1494.56	5.58762e-05			1513.85	-0.000447169	1513.85	-0.00031137	1513.85	-0.00113	1513.85	-0.000200187			1513.85	-0.00402	1513.85	-0.00388	1513.85	-0.00274	1513.85	-0.00274
1496.49	1.05616e-05	1496.49	-2.21048e-05	1496.49	7.13161e-08	1496.49	5.45942e-05			1515.78	-0.0003872	1515.78	-0.000296785	1515.78	-0.00112	1515.78	-0.000199808			1515.78	-0.00356	1515.78	-0.0034	1515.78	-0.00264	1515.78	-0.00267
1498.42	8.51932e-06	1498.42	-2.15215e-05	1498.42	2.6242e-07	1498.42	5.25125e-05			1517.7	-0.000391871	1517.7	-0.00026496	1517.7	-0.00113	1517.7	-0.000200006			1517.7	-0.00295	1517.7	-0.00275	1517.7	-0.00262	1517.7	-0.00263
1500.35	7.59225e-06	1500.35	-1.97133e-05	1500.35	2.08058e-07	1500.35	4.98848e-05			1519.63	-0.000360836	1519.63	-0.000222428	1519.63	-0.00113	1519.63	-0.000199863			1519.63	-0.00243	1519.63	-0.0023	1519.63	-0.00255	1519.63	-0.00256
1502.28	5.38095e-06	1502.28	-2.1872e-05	1502.28	4.84207e-07	1502.28	4.61164e-05			1521.56	-0.000314186	1521.56	-0.000213685	1521.56	-0.00112	1521.56	-0.000198319			1521.56	-0.00192	1521.56	-0.00191	1521.56	-0.00247	1521.56	-0.00248
1504.2	5.89718e-06	1504.2	-1.84316e-05	1504.2	3.42119e-08	1504.2	4.59582e-05			1523.49	-0.00026124	1523.49	-0.000163623	1523.49	-0.00112	1523.49	-0.000198873			1523.49	-0.00137	1523.49	-0.00132	1523.49	-0.00239	1523.49	-0.00244
1506.13	3.04343e-06	1506.13	-2.98978e-05	1506.13	1.42285e-06	1506.13	4.24391e-05			1525.42	-0.000230112	1525.42	-0.000140284	1525.42	-0.00112	1525.42	-0.000198679			1525.42	-0.00104	1525.42	-0.000973011	1525.42	-0.00235	1525.42	-0.00241
1508.06	3.85227e-06	1508.06	-3.25803e-05	1508.06	3.7233e-06	1508.06	3.3454e-05			1527.35	-0.000207467	1527.35	-9.64435e-05	1527.35	-0.00112	1527.35	-0.000199637			1527.35	-0.000585087	1527.35	-0.000504475	1527.35	-0.00231	1527.35	-0.00236
1509.99	2.02325e-06	1509.99	-2.62033e-05	1509.99	3.50164e-06	1509.99	3.49481e-05			1529.27	-0.000202252	1529.27	-6.84925e-05	1529.27	-0.00112	1529.27	-0.00019993			1529.27	-0.000302939	1529.27	-0.000228879	1529.27	-0.00229	1529.27	-0.00234
1511.92	1.50385e-06	1511.92	-2.11375e-05	1511.92	1.58528e-06	1511.92	3.38321e-05			1531.2	-0.000158836	1531.2	-5.00714e-05	1531.2	-0.00111	1531.2	-0.000199514			1531.2	-0.000136798	1531.2	-8.13822e-05	1531.2	-0.00223	1531.2	-0.00229
1513.85	9.45245e-07	1513.85	-2.24094e-05	1513.85	1.79441e-06	1513.85	3.21285e-05			1533.13	-0.000115454	1533.13	-2.70441e-05	1533.13	-0.00111	1533.13	-0.000199034			1533.13	-1.95084e-05	1533.13	-1.3363e-06	1533.13	-0.00219	1533.13	-0.00225
1515.78	6.79233e-07	1515.78	-2.91463e-05	1515.78	4.08104e-06	1515.78	3.06045e-05			1535.06	-8.1476e-05	1535.06	-6.04066e-06	1535.06	-0.0011	1535.06	-0.000198348			1535.06	1.72881e-05	1535.06	5.90222e-05	1535.06	-0.00214	1535.06	-0.0022
1517.7	2.75854e-07	1517.7	-2.86151e-05	1517.7	5.32206e-06	1517.7	2.53595e-05			1536.99	-6.89762e-05	1536.99	-2.40661e-06	1536.99	-0.0011	1536.99	-0.000197421			1536.99	6.18344e-05	1536.99	0.000117435	1536.99	-0.00212	1536.99	-0.00218
1519.63	1.38197e-08	1519.63	-3.43573e-05	1519.63	7.17564e-06	1519.63	2.5286e-05			1538.92	-3.94387e-05	1538.92	-1.1233e-07	1538.92	-0.0011	1538.92	-0.000194987			1538.92	0.000185327	1538.92	0.000288104	1538.92	-0.00208	1538.92	-0.00216
1521.56	-3.90327e-07	1521.56	-4.56581e-05	1521.56	1.24609e-05	1521.56	1.99752e-05			1540.85	3.77884e-07	1540.85	-9.87602e-08	1540.85	-0.0011	1540.85	-0.000171762			1540.85	0.000475524	1540.85	0.000579254	1540.85	-0.00202	1540.85	-0.00209
1523.49	-7.31998e-07	1523.49	-3.9958e-05	1523.49	9.04351e-06	1523.49	1.49976e-05			1542.77	3.0894e-06	1542.77	1.25862e-05	1542.77	-0.0011	1542.77	-0.000182308			1542.77	0.000647126	1542.77	0.000872311	1542.77	-0.00201	1542.77	-0.00207
1525.42	-1.10627e-06	1525.42	-3.93015e-05	1525.42	1.0408e-05	1525.42	1.53522e-05			1544.7	3.65202e-06	1544.7	4.64563e-05	1544.7	-0.0011	1544.7	-0.000193433			1544.7	0.0008945	1544.7	0.00124	1544.7	-0.00202	1544.7	-0.00208
1527.35	-9.72801e-07	1527.35	-2.88117e-05	1527.35	6.48768e-06	1527.35	1.58288e-05			1546.63	1.21814e-05	1546.63	8.12319e-05	1546.63	-0.0011	1546.63	-0.000197105			1546.63	0.00117	1546.63	0.0016	1546.63	-0.00202	1546.63	-0.00207
1529.27	-6.92216e-07	1529.27	-2.20976e-05	1529.27	4.44703e-06	1529.27	1.52892e-05			1548.56	3.45636e-05	1548.56	9.85588e-05	1548.56	-0.0011	1548.56	-0.00019558			1548.56	0.00129	1548.56	0.00175	1548.56	-0.00201	1548.56	-0.00206
1531.2	-1.04396e-06	1531.2	-2.41807e-05	1531.2	6.61043e-06	1531.2	1.51335e-05			1550.49	8.33531e-05	1550.49	0.000131165	1550.49	-0.0011	1550.49	-0.000194011			1550.49	0.00152	1550.49	0.00204	1550.49	-0.002	1550.49	-0.00204
1533.13	-2.01621e-06	1533.13	-2.54859e-05	1533.13	8.89293e-06	1533.13	1.31552e-05			1552.42	0.000129213	1552.42	0.00014865	1552.42	-0.0011	1552.42	-0.000192415			1552.42	0.00166	1552.42	0.00217	1552.42	-0.002	1552.42	-0.00202
1535.06	-3.76283e-06	1535.06	-2.46244e-05	1535.06	9.17228e-06	1535.06	9.67328e-06			1554.34	0.000210272	1554.34	0.000167512	1554.34	-0.0011	1554.34	-0.000187439			1554.34	0.00184	1554.34	0.00233	1554.34	-0.00199	1554.34	-0.002
1536.99	-5.04177e-06	1536.99	-2.62092e-05	1536.99	1.16869e-05	1536.99	8.59111e-06			1556.27	0.000252274	1556.27	0.00018141	1556.27	-0.0011	1556.27	-0.000189007			1556.27	0.0019	1556.27	0.00238	1556.27	-0.00198	1556.27	-0.002
1538.92	-4.16262e-06	1538.92	-1.96343e-05	1538.92	1.33783e-05	1538.92	9.49975e-06			1558.2	0.000257211	1558.2	0.00022853	1558.2	-0.0011	1558.2	-0.000194983			1558.2	0.00209	1558.2	0.00271	1558.2	-0.00196	1558.2	-0.002
1540.85	-1.50225e-05	1540.85	-5.89996e-05	1540.85	3.48366e-05	1540.85	1.02421e-05			1560.13	0.000254087	1560.13	0.000341113	1560.13	-0.00111	1560.13	-0.000199955			1560.13	0.0024	1560.13	0.00329	1560.13	-0.0019	1560.13	-0.00197
1542.77	-1.10599e-05	1542.77	-5.13738e-05	1542.77	2.82219e-05	1542.77	6.44401e-06			1562.06	0.000388804	1562.06	0.000273475	1562.06	-0.0011	1562.06	-0.000186141			1562.06	0.00235	1562.06	0.00295	1562.06	-0.00182	1562.06	-0.00194
1544.7	-7.14154e-06	1544.7	-2.65177e-05	1544.7	1.7139e-05	1544.7	4.49207e-06			1563.99	0.000451721	1563.99	0.000261744	1563.99	-0.0011	1563.99	-0.00017633			1563.99	0.00235	1563.99	0.00286	1563.99	-0.00174	1563.99	-0.00191
1546.63	-5.1236e-06	1546.63	-1.62753e-05	1546.63	8.83044e-06	1546.63	5.18676e-06			1565.91	0.000487609	1565.91	0.000259267	1565.91	-0.0011	1565.91	-0.000172591			1565.91	0.0025	1565.91	0.00298	1565.91	-0.00161	1565.91	-0.00186
1548.56	-7.16984e-06	1548.56	-1.88897e-05	1548.56	1.04844e-05	1548.56	4.5478e-06			1567.84	0.000505445	1567.84	0.000242181	1567.84	-0.0011	1567.84	-0.000172653			1567.84	0.00247	1567.84	0.00289	1567.84	-0.00159	1567.84	-0.00186
1550.49	-9.82879e-06	1550.49	-1.86889e-05	1550.49	1.17637e-05	1550.49	2.61865e-06			1569.77	0.000510607	1569.77	0.000233909	1569.77	-0.0011	1569.77	-0.000170448			1569.77	0.00236	1569.77	0.00274	1569.77	-0.00154	1569.77	-0.00184
1552.42	-1.41927e-05	1552.42	-2.16323e-05	1552.42	1.50199e-05	1552.42	1.84305e-06			1571.7	0.00049146	1571.7	0.000219755	1571.7	-0.0011	1571.7	-0.000165174			1571.7	0.00213	1571.7	0.00252	1571.7	-0.00156	1571.7	-0.00185
1554.34	-1.89836e-05	1554.34	-2.77511e-05	1554.34	2.42121e-05	1554.34	1.34753e-06			1573.63	0.000523173	1573.63	0.000187657	1573.63	-0.00109	1573.63	-0.000156765			1573.63	0.0019	1573.63	0.00218	1573.63	-0.00159	1573.63	-0.00187
1556.27	-1.96998e-05	1556.27	-2.70924e-05	1556.27	2.65235e-05	1556.27	1.12706e-06			1575.56	0.000535193	1575.56	0.000158497	1575.56	-0.00107	1575.56	-0.00016209			1575.56	0.0016	1575.56	0.00181	1575.56	-0.00177	1575.56	-0.00193
1558.2	-1.33796e-05	1558.2	-1.69327e-05	1558.2	2.30019e-05	1558.2	3.22625e-06			1577.49	0.000514286	1577.49	0.000161039	1577.49	-0.00101	1577.49	-0.000176756			1577.49	0.00125	1577.49	0.00146	1577.49	-0.00198	1577.49	-0.002
1560.13	-5.60093e-06	1560.13	-5.93518e-07	1560.13	1.9975e-06	1560.13	4.28931e-07			1579.41	0.000492949	1579.41	0.000157808	1579.41	-0.000971417	1579.41	-0.000179697			1579.41	0.001	1579.41	0.00114	1579.41	-0.002	1579.41	-0.00201
1562.06	-1.72223e-05	1562.06	-1.31857e-05	1562.06	1.55074e-05	1562.06	-6.30439e-09			1581.34	0.000468473	1581.34	0.000146253	1581.34	-0.000923661	1581.34	-0.000186084			1581.34	0.000756397	1581.34	0.000859924	1581.34	-0.00208	1581.34	-0.00207
1563.99	-2.47824e-05	1563.99	-1.72649e-05	1563.99	2.20167e-05	1563.99	-1.07533e-06			1583.27	0.000437861	1583.27	0.000124112	1583.27	-0.000894941	1583.27	-0.000189685			1583.27	0.000584002	1583.27	0.000666853	1583.27	-0.00218	1583.27	-0.00213
1565.91	-2.71634e-05	1565.91	-1.38262e-05	1565.91	2.34588e-05	1565.91	-3.32803e-06			1585.2	0.00040936	1585.2	0.000110593	1585.2	-0.000875408	1585.2	-0.000191755			1585.2	0.000461748	1585.2	0.000528105	1585.2	-0.00225	1585.2	-0.00218
1567.84	-2.7132e-05	1567.84	-1.34773e-05	1567.84	2.79096e-05	1567.84	-2.99069e-06			1587.13	0.000376613	1587.13	9.25105e-05	1587.13	-0.000872272	1587.13	-0.000192191			1587.13	0.000357135	1587.13	0.000403616	1587.13	-0.00228	1587.13	-0.00221
1569.77	-1.58058e-05	1569.77	-8.46933e-06	1569.77	2.45096e-05	1569.77	-4.35998e-07			1589.06	0.000344253	1589.06	7.58979e-05	1589.06	-0.000875812	1589.06	-0.000192682			1589.06	0.00026445	1589.06	0.00029425	1589.06	-0.0023	1589.06	-0.00223
1571.7	-9.48455e-06	1571.7	-6.66461e-06	1571.7	2.52988e-05	1571.7	2.78475e-07			1590.98	0.000290377	1590.98	5.88345e-05	1590.98	-0.000889634	1590.98	-0.000193717			1590.98	0.000190938	1590.98	0.0002202	1590.98	-0.00231	1590.98	-0.00225
1573.63	-7.12629e-06	1573.63	-9.60595e-06	1573.63	3.12898e-05	1573.63	4.83436e-06			1592.91	0.000239688	1592.91	4.38659e-05	1592.91	-0.000901896	1592.91	-0.0001942			1592.91	0.000121688	1592.91	0.000147266	1592.91	-0.00231	1592.91	-0.00227
1575.56	-5.30853e-07	1575.56	-7.04643e-06	1575.56	2.44898e-05	1575.56	3.27879e-05			1594.84	0.000184454	1594.84	3.07301e-05	1594.84	-0.000919649	1594.84	-0.000194568			1594.84	6.36065e-05	1594.84	7.89074e-05	1594.84	-0.00231	1594.84	-0.00228
1577.49	1.31721e-05	1577.49	-8.52818e-07	1577.49	1.31773e-05	1577.49	0.000139567			1596.77	0.000124892	1596.77	2.34255e-05	1596.77	-0.000940012	1596.77	-0.000196087			1596.77	2.67958e-05	1596.77	3.67204e-05	1596.77	-0.00232	1596.77	-0.0023
1579.41	2.92968e-05	1579.41	-3.748e-07	1579.41	1.28105e-05	1579.41	0.000225428			1598.7	8.1218e-05	1598.7	1.41093e-05	1598.7	-0.000965579	1598.7	-0.000196936			1598.7	4.86919e-06	1598.7	9.3762e-06	1598.7	-0.00233	1598.7	-0.00232
1581.34	5.34573e-05	1581.34	-6.99732e-09	1581.34	8.90404e-06	1581.34	0.000315031			1600.63	5.3497e-05	1600.63	5.40432e-06	1600.63	-0.000984755	1600.63	-0.000196733			1600.63	-2.33435e-06	1600.63	-7.77339e-07	1600.63	-0.00233	1600.63	-0.00233
1583.27	7.41521e-05	1583.27	2.8088e-08	1583.27	6.5222e-06	1583.27	0.000367133			1602.56	3.0559e-05	1602.56	8.85096e-07	1602.56	-0.00101	1602.56	-0.00019716			1602.56	-2.33737e-05	1602.56	-2.10862e-05	1602.56	-0.00233	1602.56	-0.00233
1585.2	9.55167e-05	1585.2	1.83879e-07	1585.2	5.14332e-06	1585.2	0.000410004			1604.48	1.30618e-05	1604.48	-1.58812e-07	1604.48	-0.00103	1604.48	-0.000198313			1604.48	-4.69464e-05	1604.48	-4.86023e-05	1604.48	-0.00235	1604.48	-0.00236
1587.13	0.000101112	1587.13	2.45097e-07	1587.13	4.83976e-06	1587.13	0.000421792			1606.41	5.80759e-06	1606.41	-2.63052e-06	1606.41	-0.00104	1606.41	-0.000198036			1606.41	-7.2538e-05	1606.41	-8.42508e-05	1606.41	-0.00234	1606.41	-0.00237
1589.06	9.83103e-05	1589.06	1.59568e-07	1589.06	5.04731e-06	1589.06	0.000427024			1608.34	1.7893e-06	1608.34	-6.58459e-06	1608.34	-0.00105	1608.34	-0.000198405			1608.34	-9.41951e-05	1608.34	-0.000113612	1608.34	-0.00234	1608.34	-0.00237
1590.98	8.87875e-05	1590.98	7.2977e-08	1590.98	5.46208e-06	1590.98	0.000411414			1610.27	-2.65082e-08	1610.27	-1.01647e-05	1610.27	-0.00106	1610.27	-0.000199485			1610.27	-0.000100378	1610.27	-0.000117005	1610.27	-0.00235	1610.27	-0.00238
1592.91	8.04734e-05	1592.91	3.13002e-09	1592.91	5.23405e-06	1592.91	0.000398235			1612.2	-1.72453e-06	1612.2	-1.36781e-05	1612.2	-0.00107	1612.2	-0.000199685			1612.2	-0.000148034	1612.2	-0.000168764	1612.2	-0.00237	1612.2	-0.0024
1594.84	6.76925e-05	1594.84	-4.25781e-08	1594.84	5.47375e-06	1594.84	0.000369207			1614.13	-2.28156e-06	1614.13	-2.12218e-05	1614.13	-0.00108	1614.13	-0.000199296			1614.13	-0.000253309	1614.13	-0.000289398	1614.13	-0.00237	1614.13	-0.00241
1596.77	6.49888e-05	1596.77	1.67952e-08	1596.77	4.05478e-06	1596.77	0.000347389			1616.06	-4.00437e-06	1616.06	-3.05689e-05	1616.06	-0.00108	1616.06	-0.000199448			1616.06	-0.000473033	1616.06	-0.000508161	1616.06	-0.0024	1616.06	-0.00243
1598.7	5.92345e-05	1598.7	3.14986e-08	1598.7	3.29216e-06	1598.7	0.000318872			1617.98	-1.25975e-05	1617.98	-3.2641e-05	1617.98	-0.00109	1617.98	-0.000200049			1617.98	-0.000778696	1617.98	-0.000796483	1617.98	-0.00244	1617.98	-0.00246
1600.63	5.06654e-05	1600.63	-7.67108e-08	1600.63	4.07387e-06	1600.63	0.000295331			1619.91	-9.93856e-06	1619.91	-4.23363e-05	1619.91	-0.0011	1619.91	-0.000199702			1619.91	-0.000978974	1619.91	-0.00106	1619.91	-0.00241	1619.91	-0.00245
1602.56	3.78841e-05	1602.56	-4.93625e-07	1602.56	4.81301e-06	1602.56	0.000253359			1621.84	-8.68503e-06	1621.84	-4.57359e-05	1621.84	-0.0011	1621.84	-0.000199294			1621.84	-0.00117	1621.84	-0.00129	1621.84	-0.00239	1621.84	-0.00243
1604.48	3.01862e-05	1604.48	-3.3251e-07	1604.48	3.65544e-06	1604.48	0.000212705			1623.77	-1.35212e-05	1623.77	-4.15681e-05	1623.77	-0.0011	1623.77	-0.000199898			1623.77	-0.00126	1623.77	-0.00136	1623.77	-0.00239	1623.77	-0.00243
1606.41	2.25173e-05	1606.41	-9.45326e-07	1606.41	4.08719e-06	1606.41	0.000179425			1625.7	-1.42473e-05	1625.7	-4.64763e-05	1625.7	-0.0011	1625.7	-0.000199943			1625.7	-0.00123	1625.7	-0.00135	1625.7	-0.00236	1625.7	-0.00242
1608.34	1.74177e-05	1608.34	-1.69951e-06	1608.34	4.35816e-06	1608.34	0.000154533			1627.63	-1.00644e-05	1627.63	-4.88178e-05	1627.63	-0.0011	1627.63	-0.000199935			1627.63	-0.00117	1627.63	-0.00131	1627.63	-0.00233	1627.63	-0.0024
1610.27	1.52736e-05	1610.27	-9.19354e-07	1610.27	2.91307e-06	1610.27	0.000132818			1629.55	-1.12141e-05	1629.55	-3.96359e-05	1629.55	-0.0011	1629.55	-0.000200003			1629.55	-0.00102	1629.55	-0.00116	1629.55	-0.00232	1629.55	-0.00239
1612.2	1.37682e-05	1612.2	-9.0424e-07	1612.2	2.48545e-06	1612.2	0.000124226			1631.48	-6.48856e-06	1631.48	-3.7654e-05	1631.48	-0.0011	1631.48	-0.000199726			1631.48	-0.000861397	1631.48	-0.00103	1631.48	-0.0023	1631.48	-0.00238
1614.13	9.92986e-06	1614.13	-2.37692e-06	1614.13	3.12998e-06	1614.13	0.000117435			1633.41	-3.59505e-06	1633.41	-3.38442e-05	1633.41	-0.0011	1633.41	-0.000199819			1633.41	-0.000730994	1633.41	-0.000883922	1633.41	-0.00231	1633.41	-0.00239
1616.06	8.72836e-06	1616.06	-2.70024e-06	1616.06	3.37036e-06	1616.06	0.000108516			1635.34	-6.08824e-07	1635.34	-3.32408e-05	1635.34	-0.0011	1635.34	-0.000198788			1635.34	-0.000564239	1635.34	-0.000680672	1635.34	-0.0023	1635.34	-0.00238
1617.98	9.04377e-06	1617.98	-8.94111e-07	1617.98	2.26801e-06	1617.98	9.04966e-05			1637.27	-2.69182e-07	1637.27	-2.61978e-05	1637.27	-0.0011	1637.27	-0.000199332			1637.27	-0.000431173	1637.27	-0.000512082	1637.27	-0.00231	1637.27	-0.00237
1619.91	5.60392e-06	1619.91	-3.02499e-06	1619.91	5.04465e-06	1619.91	8.55073e-05			1639.2	-2.47679e-09	1639.2	-2.36057e-05	1639.2	-0.0011	1639.2	-0.00019899			1639.2	-0.000449551	1639.2	-0.000544731	1639.2	-0.00231	1639.2	-0.00238
1621.84	3.20776e-06	1621.84	-4.82933e-06	1621.84	6.68678e-06	1621.84	7.58548e-05			1641.12	6.09074e-08	1641.12	-2.07972e-05	1641.12	-0.0011	1641.12	-0.000199025			1641.12	-0.000555838	1641.12	-0.00066573	1641.12	-0.00233	1641.12	-0.0024
1623.77	3.21882e-06	1623.77	-3.02145e-06	1623.77	3.7171e-06	1623.77	6.24088e-05			1643.05	5.45221e-07	1643.05	-2.09702e-05	1643.05	-0.0011	1643.05	-0.000198468			1643.05	-0.000708525	1643.05	-0.000842994	1643.05	-0.00234	1643.05	-0.00242
1625.7	3.18977e-06	1625.7	-2.68084e-06	1625.7	2.86939e-06	1625.7	5.60247e-05			1644.98	1.05706e-06	1644.98	-2.33364e-05	1644.98	-0.00109	1644.98	-0.00019838			1644.98	-0.00084431	1644.98	-0.000995546	1644.98	-0.00235	1644.98	-0.00244
1627.63	3.19143e-06	1627.63	-2.32252e-06	1627.63	3.63801e-06	1627.63	5.54377e-05			1646.91	6.61298e-06	1646.91	-3.61272e-05	1646.91	-0.00109	1646.91	-0.000192537			1646.91	-0.000974279	1646.91	-0.00116	1646.91	-0.00234	1646.91	-0.00244
1629.55	4.03133e-06	1629.55	-8.909e-07	1629.55	2.79249e-06	1629.55	5.33994e-05			1648.84	4.38609e-06	1648.84	-2.469e-05	1648.84	-0.00109	1648.84	-0.000195972			1648.84	-0.00099398	1648.84	-0.00114	1648.84	-0.00238	1648.84	-0.00247
1631.48	2.87183e-06	1631.48	-1.94559e-06	1631.48	4.02267e-06	1631.48	5.35227e-05			1650.77	4.95586e-06	1650.77	-2.15261e-05	1650.77	-0.00109	1650.77	-0.000196368			1650.77	-0.00101	1650.77	-0.00119	1650.77	-0.00239	1650.77	-0.00247
1633.41	2.28356e-06	1633.41	-1.95033e-06	1633.41	3.18343e-06	1633.41	5.48071e-05			1652.7	2.99918e-08	1652.7	-7.30357e-06	1652.7	-0.00108	1652.7	-0.000200029			1652.7	-0.00103	1652.7	-0.00111	1652.7	-0.00247	1652.7	-0.00254
1635.34	1.27847e-06	1635.34	-3.18845e-06	1635.34	4.10841e-06	1635.34	5.83629e-05			1654.62	-6.64072e-07	1654.62	-4.18082e-06	1654.62	-0.00108	1654.62	-0.000200813			1654.62	-0.00108	1654.62	-0.00104	1654.62	-0.00248	1654.62	-0.00257
1637.27	2.30788e-06	1637.27	-2.17579e-06	1637.27	3.78685e-06	1637.27	5.49554e-05			1656.55	5.54117e-07	1656.55	-1.35352e-05	1656.55	-0.00108	1656.55	-0.000198948			1656.55	-0.0011	1656.55	-0.00117	1656.55	-0.00242	1656.55	-0.00253
1639.2	2.36443e-06	1639.2	-2.51245e-06	1639.2	5.62376e-06	1639.2	5.71127e-05			1658.48	5.49107e-07	1658.48	-1.63102e-05	1658.48	-0.00108	1658.48	-0.000198663			1658.48	-0.00113	1658.48	-0.00123	1658.48	-0.00242	1658.48	-0.00253
1641.12	2.29468e-06	1641.12	-2.53895e-06	1641.12	5.75793e-06	1641.12	5.73138e-05			1660.41	4.61812e-07	1660.41	-1.90121e-05	1660.41	-0.00108	1660.41	-0.000198357			1660.41	-0.00119	1660.41	-0.00131	1660.41	-0.00242	1660.41	-0.00253
1643.05	1.43972e-06	1643.05	-3.47889e-06	1643.05	6.43263e-06	1643.05	5.61337e-05			1662.34	1.59018e-09	1662.34	-2.44287e-05	1662.34	-0.00108	1662.34	-0.000198575			1662.34	-0.00125	1662.34	-0.00138	1662.34	-0.00243	1662.34	-0.00255
1644.98	5.09482e-07	1644.98	-4.37175e-06	1644.98	6.08266e-06	1644.98	5.18671e-05			1664.27	-1.98571e-06	1664.27	-2.36285e-05	1664.27	-0.00108	1664.27	-0.000199683			1664.27	-0.00125	1664.27	-0.00136	1664.27	-0.00247	1664.27	-0.00258
1646.91	-6.22527e-10	1646.91	-1.17819e-05	1646.91	1.41532e-05	1646.91	5.43145e-05			1666.19	-2.15919e-06	1666.19	-2.80541e-05	1666.19	-0.00108	1666.19	-0.000198749			1666.19	-0.0013	1666.19	-0.00146	1666.19	-0.00245	1666.19	-0.00258
1648.84	5.72193e-07	1648.84	-5.21452e-06	1648.84	9.59287e-06	1648.84	5.65084e-05			1668.12	-3.32145e-06	1668.12	-3.44578e-05	1668.12	-0.00108	1668.12	-0.000197744			1668.12	-0.00141	1668.12	-0.00156	1668.12	-0.00246	1668.12	-0.00259
1650.77	1.81928e-06	1650.77	-4.82465e-06	1650.77	7.16001e-06	1650.77	6.25369e-05			1670.05	-9.63504e-06	1670.05	-5.03469e-05	1670.05	-0.00108	1670.05	-0.000197375			1670.05	-0.00153	1670.05	-0.00164	1670.05	-0.00247	1670.05	-0.00261
1652.7	6.23042e-06	1652.7	1.46405e-07	1652.7	2.24651e-07	1652.7	5.70831e-05			1671.98	-2.2447e-05	1671.98	-5.56502e-05	1671.98	-0.00109	1671.98	-0.000198756			1671.98	-0.00158	1671.98	-0.00171	1671.98	-0.0025	1671.98	-0.00264
1654.62	3.46394e-06	1654.62	1.10184e-06	1654.62	-7.96137e-08	1654.62	4.54886e-05			1673.91	-3.60487e-05	1673.91	-5.73263e-05	1673.91	-0.00109	1673.91	-0.000199398			1673.91	-0.00162	1673.91	-0.00178	1673.91	-0.00253	1673.91	-0.00268
1656.55	1.35775e-06	1656.55	-6.88172e-07	1656.55	2.13826e-06	1656.55	5.82191e-05			1675.84	-7.52186e-05	1675.84	-5.68361e-05	1675.84	-0.00109	1675.84	-0.00020042			1675.84	-0.00169	1675.84	-0.0018	1675.84	-0.00262	1675.84	-0.00278
1658.48	3.48458e-06	1658.48	-8.4843e-07	1658.48	2.24758e-06	1658.48	8.22175e-05			1677.77	-7.61798e-05	1677.77	-7.1788e-05	1677.77	-0.0011	1677.77	-0.000199902			1677.77	-0.00179	1677.77	-0.002	1677.77	-0.0026	1677.77	-0.00279
1660.41	5.50406e-06	1660.41	-1.50005e-06	1660.41	3.02415e-06	1660.41	0.00010618			1679.69	-7.70103e-05	1679.69	-8.89026e-05	1679.69	-0.0011	1679.69	-0.000198449			1679.69	-0.00194	1679.69	-0.00222	1679.69	-0.0026	1679.69	-0.00279
1662.34	9.47002e-06	1662.34	-1.42402e-06	1662.34	3.18343e-06	1662.34	0.000128416			1681.62	-9.49115e-05	1681.62	-9.9954e-05	1681.62	-0.0011	1681.62	-0.000198374			1681.62	-0.00203	1681.62	-0.00231	1681.62	-0.00263	1681.62	-0.00283
1664.27	1.18394e-05	1664.27	-2.40078e-07	1664.27	1.30736e-06	1664.27	0.000133418			1683.55	-0.000154505	1683.55	-9.87957e-05	1683.55	-0.0011	1683.55	-0.000200072			1683.55	-0.0021	1683.55	-0.00229	1683.55	-0.00274	1683.55	-0.00292
1666.19	7.88034e-06	1666.19	-1.24408e-06	1666.19	2.49879e-06	1666.19	0.000131439			1685.48	-0.000244909	1685.48	-0.000107663	1685.48	-0.0011	1685.48	-0.000202489			1685.48	-0.00211	1685.48	-0.00227	1685.48	-0.00283	1685.48	-0.00299
1668.12	4.51504e-06	1668.12	-2.75177e-06	1668.12	4.03065e-06	1668.12	0.000120703			1687.41	-0.000210153	1687.41	-0.000139026	1687.41	-0.0011	1687.41	-0.000199989			1687.41	-0.00217	1687.41	-0.00249	1687.41	-0.00275	1687.41	-0.00294
1670.05	7.67775e-07	1670.05	-5.07991e-06	1670.05	5.66193e-06	1670.05	9.48171e-05			1689.34	-0.000251713	1689.34	-0.000145153	1689.34	-0.0011	1689.34	-0.000200161			1689.34	-0.00223	1689.34	-0.00259	1689.34	-0.0028	1689.34	-0.00299
1671.98	4.57068e-09	1671.98	-4.09403e-06	1671.98	3.84182e-06	1671.98	7.41051e-05			1691.27	-0.000312026	1691.27	-0.000146819	1691.27	-0.00111	1691.27	-0.000201377			1691.27	-0.00227	1691.27	-0.00262	1691.27	-0.00287	1691.27	-0.00304
1673.91	-3.32064e-07	1673.91	-3.09279e-06	1673.91	2.13579e-06	1673.91	6.02152e-05			1693.19	-0.000327219	1693.19	-0.000158587	1693.19	-0.00111	1693.19	-0.000200913			1693.19	-0.00235	1693.19	-0.00274	1693.19	-0.00287	1693.19	-0.00305
1675.84	-1.92832e-06	1675.84	-4.60608e-07	1675.84	1.30592e-07	1675.84	3.46087e-05			1695.12	-0.00035534	1695.12	-0.000173324	1695.12	-0.00111	1695.12	-0.000201049			1695.12	-0.0025	1695.12	-0.00288	1695.12	-0.0029	1695.12	-0.00309
1677.77	-8.80544e-06	1677.77	-3.17359e-06	1677.77	2.09904e-06	1677.77	2.41249e-05			1697.05	-0.000343244	1697.05	-0.000230961	1697.05	-0.00111	1697.05	-0.000199914			1697.05	-0.00275	1697.05	-0.00324	1697.05	-0.0029	1697.05	-0.00311
1679.69	-2.17754e-05	1679.69	-8.64517e-06	1679.69	6.30964e-06	1679.69	1.55485e-05			1698.98	-0.000397805	1698.98	-0.000213256	1698.98	-0.00111	1698.98	-0.000201511			1698.98	-0.00285	1698.98	-0.00327	1698.98	-0.003	1698.98	-0.00318
1681.62	-3.29014e-05	1681.62	-1.09982e-05	1681.62	7.66775e-06	1681.62	8.92426e-06			1700.91	-0.00058206	1700.91	-0.000169961	1700.91	-0.00112	1700.91	-0.000217994			1700.91	-0.003	1700.91	-0.00318	1700.91	-0.00323	1700.91	-0.0034
1683.55	-4.10837e-05	1683.55	-5.27948e-06	1683.55	3.585e-06	1683.55	2.63838e-06			1702.84	-0.000498231	1702.84	-0.00022249	1702.84	-0.00111	1702.84	-0.000202524			1702.84	-0.0031	1702.84	-0.00354	1702.84	-0.00313	1702.84	-0.00334
1685.48	-6.10582e-05	1685.48	-3.67252e-06	1685.48	6.45987e-07	1685.48	-3.94654e-07			1704.77	-0.000501688	1704.77	-0.000245981	1704.77	-0.00111	1704.77	-0.000201226			1704.77	-0.00324	1704.77	-0.00377	1704.77	-0.00315	1704.77	-0.00337
1687.41	-8.90595e-05	1687.41	-1.36418e-05	1687.41	5.48681e-06	1687.41	-2.07444e-06			1706.69	-0.000600785	1706.69	-0.000244339	1706.69	-0.00112	1706.69	-0.000206267			1706.69	-0.00329	1706.69	-0.00378	1706.69	-0.00329	1706.69	-0.00349
1689.34	-0.000109469	1689.34	-1.28208e-05	1689.34	4.66666e-06	1689.34	-7.01597e-06			1708.62	-0.000652999	1708.62	-0.00025225	1708.62	-0.00112	1708.62	-0.000208769			1708.62	-0.0033	1708.62	-0.00381	1708.62	-0.00336	1708.62	-0.00355
1691.27	-0.000127107	1691.27	-9.64881e-06	1691.27	2.4573e-06	1691.27	-1.50622e-05			1710.55	-0.000666473	1710.55	-0.000265008	1710.55	-0.00113	1710.55	-0.000208493			1710.55	-0.00335	1710.55	-0.00388	1710.55	-0.00339	1710.55	-0.00359
1693.19	-0.000145603	1693.19	-1.19568e-05	1693.19	3.04653e-06	1693.19	-2.05398e-05			1712.48	-0.000675039	1712.48	-0.000274706	1712.48	-0.00113	1712.48	-0.000206713			1712.48	-0.00342	1712.48	-0.00397	1712.48	-0.0034	1712.48	-0.00361
1695.12	-0.000165534	1695.12	-1.37689e-05	1695.12	2.67888e-06	1695.12	-2.69406e-05			1714.41	-0.000628393	1714.41	-0.000306102	1714.41	-0.00112	1714.41	-0.000202009			1714.41	-0.00348	1714.41	-0.00408	1714.41	-0.00336	1714.41	-0.0036
1697.05	-0.000213282	1697.05	-3.04925e-05	1697.05	9.11366e-06	1697.05	-3.77627e-05			1716.34	-0.000616556	1716.34	-0.000342577	1716.34	-0.00113	1716.34	-0.00020138			1716.34	-0.00348	1716.34	-0.00414	1716.34	-0.00339	1716.34	-0.00361
1698.98	-0.000199929	1698.98	-1.86976e-05	1698.98	3.88569e-06	1698.98	-4.28716e-05			1718.26	-0.000783708	1718.26	-0.000288305	1718.26	-0.00115	1718.26	-0.000220964			1718.26	-0.00347	1718.26	-0.00392	1718.26	-0.00366	1718.26	-0.00382
1700.91	-0.000168686	1700.91	-3.0011e-06	1700.91	-2.63336e-07	1700.91	-5.03043e-05			1720.19	-0.000788855	1720.19	-0.000281743	1720.19	-0.00115	1720.19	-0.000222462			1720.19	-0.00354	1720.19	-0.00404	1720.19	-0.00368	1720.19	-0.00386
1702.84	-0.000217989	1702.84	-1.80478e-05	1702.84	3.82312e-06	1702.84	-5.51621e-05			1722.12	-0.000733835	1722.12	-0.000299852	1722.12	-0.00115	1722.12	-0.000216602			1722.12	-0.00361	1722.12	-0.00425	1722.12	-0.00366	1722.12	-0.00385
1704.77	-0.000241032	1704.77	-2.46225e-05	1704.77	6.22894e-06	1704.77	-6.18293e-05			1724.05	-0.000741538	1724.05	-0.000298716	1724.05	-0.00116	1724.05	-0.000219818			1724.05	-0.00366	1724.05	-0.0043	1724.05	-0.00372	1724.05	-0.0039
1706.69	-0.000242088	1706.69	-1.60062e-05	1706.69	1.85971e-06	1706.69	-7.66485e-05			1725.98	-0.000737137	1725.98	-0.000297977	1725.98	-0.00116	1725.98	-0.000221207			1725.98	-0.00369	1725.98	-0.00431	1725.98	-0.00376	1725.98	-0.00394
1708.62	-0.000250319	1708.62	-1.46559e-05	1708.62	1.28669e-06	1708.62	-8.64506e-05			1727.91	-0.000715958	1727.91	-0.000297844	1727.91	-0.00116	1727.91	-0.000219681			1727.91	-0.00376	1727.91	-0.0044	1727.91	-0.00377	1727.91	-0.00397
1710.55	-0.000269314	1710.55	-1.69557e-05	1710.55	1.81723e-06	1710.55	-9.78429e-05			1729.84	-0.00066465	1729.84	-0.000313015	1729.84	-0.00115	1729.84	-0.000213655			1729.84	-0.00387	1729.84	-0.00456	1729.84	-0.00375	1729.84	-0.00397
1712.48	-0.000296018	1712.48	-2.02881e-05	1712.48	2.84811e-06	1712.48	-0.000109891			1731.76	-0.000627503	1731.76	-0.000326542	1731.76	-0.00115	1731.76	-0.000210351			1731.76	-0.0039	1731.76	-0.00463	1731.76	-0.00376	1731.76	-0.00398
1714.41	-0.000347757	1714.41	-3.51702e-05	1714.41	9.39488e-06	1714.41	-0.000120243			1733.69	-0.000670494	1733.69	-0.000313783	1733.69	-0.00116	1733.69	-0.000218492			1733.69	-0.00386	1733.69	-0.00451	1733.69	-0.00389	1733.69	-0.00407
1716.34	-0.000377489	1716.34	-4.60341e-05	1716.34	1.37519e-05	1716.34	-0.000128994			1735.62	-0.000714293	1735.62	-0.000306111	1735.62	-0.00117	1735.62	-0.000228511			1735.62	-0.00393	1735.62	-0.00452	1735.62	-0.00397	1735.62	-0.00417
1718.26	-0.000315297	1718.26	-1.26778e-05	1718.26	4.24906e-07	1718.26	-0.000152178			1737.55	-0.00063249	1737.55	-0.000338678	1737.55	-0.00116	1737.55	-0.000215791			1737.55	-0.00401	1737.55	-0.00478	1737.55	-0.00387	1737.55	-0.00413
1720.19	-0.000324881	1720.19	-1.20213e-05	1720.19	1.38542e-07	1720.19	-0.000170614			1739.48	-0.000642619	1739.48	-0.000333882	1739.48	-0.00116	1739.48	-0.000219754			1739.48	-0.00404	1739.48	-0.00477	1739.48	-0.00393	1739.48	-0.00421
1722.12	-0.000352569	1722.12	-1.75511e-05	1722.12	1.12635e-06	1722.12	-0.000179453			1741.41	-0.000642196	1741.4	-0.000332293	1741.41	-0.00116	1741.41	-0.000219826			1741.4	-0.00405	1741.4	-0.00479	1741.4	-0.00396	1741.4	-0.00425
1724.05	-0.000356864	1724.05	-1.53683e-05	1724.05	7.19171e-07	1724.05	-0.000188618			1743.33	-0.000604556	1743.33	-0.000339625	1743.33	-0.00116	1743.33	-0.000214986			1743.33	-0.00415	1743.33	-0.00499	1743.33	-0.00394	1743.33	-0.00424
1725.98	-0.000363893	1725.98	-1.47176e-05	1725.98	5.96185e-07	1725.98	-0.000197386			1745.26	-0.000575098	1745.26	-0.000351984	1745.26	-0.00116	1745.26	-0.000212627			1745.26	-0.0042	1745.26	-0.00509	1745.26	-0.00394	1745.26	-0.00424
1727.91	-0.00037911	1727.91	-1.64144e-05	1727.91	1.15802e-06	1727.91	-0.000205247			1747.19	-0.000540288	1747.19	-0.000367625	1747.19	-0.00115	1747.19	-0.000208845			1747.19	-0.00425	1747.19	-0.00518	1747.19	-0.00391	1747.19	-0.00425
1729.84	-0.000403953	1729.84	-2.2597e-05	1729.84	3.48552e-06	1729.84	-0.000212882			1749.12	-0.00054784	1749.12	-0.000355173	1749.12	-0.00115	1749.12	-0.000212094			1749.12	-0.00418	1749.12	-0.00503	1749.12	-0.004	1749.12	-0.00432
1731.76	-0.000420736	1731.76	-2.8392e-05	1731.76	4.60024e-06	1731.76	-0.000219562			1751.05	-0.000628959	1751.05	-0.000313777	1751.05	-0.00116	1751.05	-0.000229415			1751.05	-0.00407	1751.05	-0.00475	1751.05	-0.00418	1751.05	-0.00446
1733.69	-0.000395959	1733.69	-1.98975e-05	1733.69	7.3493e-07	1733.69	-0.000222716			1752.98	-0.000648495	1752.98	-0.000306338	1752.98	-0.00116	1752.98	-0.00023408			1752.98	-0.00403	1752.98	-0.00472	1752.98	-0.00424	1752.98	-0.00449
1735.62	-0.000385684	1735.62	-1.22472e-05	1735.62	1.0508e-08	1735.62	-0.000237153			1754.9	-0.00062692	1754.9	-0.000317616	1754.9	-0.00115	1754.9	-0.00022913			1754.9	-0.00404	1754.9	-0.00478	1754.9	-0.00421	1754.9	-0.00449
1737.55	-0.000425767	1737.55	-2.34565e-05	1737.55	2.38109e-06	1737.55	-0.00024454			1756.83	-0.000624041	1756.83	-0.000317531	1756.83	-0.00115	1756.83	-0.000228129			1756.83	-0.00406	1756.83	-0.00478	1756.83	-0.00423	1756.83	-0.00451
1739.48	-0.000413004	1739.48	-1.91079e-05	1739.48	1.62335e-06	1739.48	-0.00024787			1758.76	-0.000619778	1758.76	-0.000322235	1758.76	-0.00116	1758.76	-0.000226546			1758.76	-0.00409	1758.76	-0.00485	1758.76	-0.00425	1758.76	-0.00453
1741.4	-0.000416544	1741.4	-1.86111e-05	1741.4	2.06576e-06	1741.4	-0.000247927			1760.69	-0.000610933	1760.69	-0.000322781	1760.69	-0.00115	1760.69	-0.000226977			1760.69	-0.00408	1760.69	-0.00483	1760.69	-0.00427	1760.69	-0.00454
1743.33	-0.000435026	1743.33	-2.49769e-05	1743.33	4.80856e-06	1743.33	-0.000248223			1762.62	-0.000636249	1762.62	-0.000316972	1762.62	-0.00116	1762.62	-0.000234374			1762.62	-0.00408	1762.62	-0.00477	1762.62	-0.00434	1762.62	-0.00459
1745.26	-0.000448774	1745.26	-2.93916e-05	1745.26	7.07581e-06	1745.26	-0.000251196			1764.55	-0.000633218	1764.55	-0.000321861	1764.55	-0.00116	1764.55	-0.0002336			1764.55	-0.0041	1764.55	-0.00483	1764.55	-0.00432	1764.55	-0.00457
1747.19	-0.000467781	1747.19	-3.65353e-05	1747.19	1.06811e-05	1747.19	-0.000253978			1766.48	-0.000625388	1766.47	-0.000318554	1766.48	-0.00115	1766.47	-0.000232385			1766.47	-0.00415	1766.47	-0.0049	1766.47	-0.00431	1766.47	-0.00458
1749.12	-0.000453831	1749.12	-3.11889e-05	1749.12	7.58339e-06	1749.12	-0.000255884			1768.4	-0.000613332	1768.4	-0.000321863	1768.4	-0.00115	1768.4	-0.000230614			1768.4	-0.0042	1768.4	-0.00495	1768.4	-0.00432	1768.4	-0.00461
1751.05	-0.000404939	1751.05	-1.39957e-05	1751.05	8.12256e-07	1751.05	-0.000259577			1770.33	-0.000571676	1770.33	-0.000350436	1770.33	-0.00115	1770.33	-0.000223718			1770.33	-0.00428	1770.33	-0.00511	1770.33	-0.00428	1770.33	-0.00459
1752.98	-0.000391304	1752.98	-1.06277e-05	1752.98	1.40243e-07	1752.98	-0.00026315			1772.26	-0.000578579	1772.26	-0.000352859	1772.26	-0.00115	1772.26	-0.000225688			1772.26	-0.00426	1772.26	-0.00507	1772.26	-0.00436	1772.26	-0.00461
1754.9	-0.000408372	1754.9	-1.35568e-05	1754.9	6.29611e-07	1754.9	-0.000263709			1774.19	-0.00062471	1774.19	-0.000333645	1774.19	-0.00116	1774.19	-0.000231824			1774.19	-0.00428	1774.19	-0.00504	1774.19	-0.00444	1774.19	-0.00469
1756.83	-0.000410391	1756.83	-1.38589e-05	1756.83	6.70705e-07	1756.83	-0.00026142			1776.12	-0.00062593	1776.12	-0.000328336	1776.12	-0.00116	1776.12	-0.000231162			1776.12	-0.0043	1776.12	-0.0051	1776.12	-0.00444	1776.12	-0.00471
1758.76	-0.000413713	1758.76	-1.49192e-05	1758.76	7.86899e-07	1758.76	-0.000263259			1778.05	-0.000619007	1778.05	-0.000324707	1778.05	-0.00115	1778.05	-0.000230439			1778.05	-0.00434	1778.05	-0.00517	1778.05	-0.00444	1778.05	-0.0047
1760.69	-0.00041429	1760.69	-1.50393e-05	1760.69	8.40026e-07	1760.69	-0.000263497			1779.97	-0.000619064	1779.97	-0.000335641	1779.97	-0.00116	1779.97	-0.000229601			1779.97	-0.00441	1779.97	-0.00524	1779.97	-0.00444	1779.97	-0.00472
1762.62	-0.000399194	1762.62	-1.09103e-05	1762.62	7.03063e-08	1762.62	-0.00026757			1781.9	-0.000640835	1781.9	-0.000333186	1781.9	-0.00116	1781.9	-0.000234515			1781.9	-0.00439	1781.9	-0.00516	1781.9	-0.0045	1781.9	-0.00476
1764.55	-0.000407753	1764.55	-1.17968e-05	1764.55	1.83332e-07	1764.55	-0.000271619			1783.83	-0.000646892	1783.83	-0.000329775	1783.83	-0.00115	1783.83	-0.000236455			1783.83	-0.00439	1783.83	-0.00514	1783.83	-0.00451	1783.83	-0.00477
1766.47	-0.000412352	1766.47	-1.22232e-05	1766.47	4.07274e-07	1766.47	-0.000269257			1785.76	-0.000665065	1785.76	-0.00032727	1785.76	-0.00115	1785.76	-0.000240311			1785.76	-0.00439	1785.76	-0.00512	1785.76	-0.00455	1785.76	-0.0048
1768.4	-0.000411617	1768.4	-1.33882e-05	1768.4	6.63193e-07	1768.4	-0.00026669			1787.69	-0.00065124	1787.69	-0.000337476	1787.69	-0.00116	1787.69	-0.000236604			1787.69	-0.0044	1787.69	-0.00518	1787.69	-0.00453	1787.69	-0.00479
1770.33	-0.000431979	1770.33	-2.01738e-05	1770.33	2.29148e-06	1770.33	-0.0002691			1789.62	-0.000623642	1789.62	-0.000348652	1789.62	-0.00115	1789.62	-0.000229714			1789.62	-0.00444	1789.62	-0.00524	1789.62	-0.00448	1789.62	-0.00476
1772.26	-0.000421019	1772.26	-1.90844e-05	1772.26	1.52171e-06	1772.26	-0.000270247			1791.55	-0.000615348	1791.55	-0.000355569	1791.55	-0.00115	1791.55	-0.000227178			1791.55	-0.00448	1791.55	-0.00527	1791.55	-0.00449	1791.55	-0.00477
1774.19	-0.000410023	1774.19	-1.31734e-05	1774.19	3.81892e-07	1774.19	-0.000272619			1793.47	-0.000645236	1793.47	-0.000346405	1793.47	-0.00115	1793.47	-0.000234599			1793.47	-0.00452	1793.47	-0.00529	1793.47	-0.00456	1793.47	-0.00483
1776.12	-0.000414807	1776.12	-1.35781e-05	1776.12	6.59418e-07	1776.12	-0.000272162			1795.4	-0.000616309	1795.4	-0.000351063	1795.4	-0.00115	1795.4	-0.000228811			1795.4	-0.00461	1795.4	-0.00548	1795.4	-0.00451	1795.4	-0.0048
1778.05	-0.000420881	1778.05	-1.45083e-05	1778.05	8.58616e-07	1778.05	-0.000272298			1797.33	-0.000630513	1797.33	-0.000343279	1797.33	-0.00115	1797.33	-0.000231146			1797.33	-0.00459	1797.33	-0.00544	1797.33	-0.00454	1797.33	-0.00483
1779.97	-0.000422472	1779.97	-1.4751e-05	1779.97	8.96968e-07	1779.97	-0.000272905			1799.26	-0.000636626	1799.26	-0.000343696	1799.26	-0.00115	1799.26	-0.000232348			1799.26	-0.00457	1799.26	-0.00541	1799.26	-0.00456	1799.26	-0.00486
1781.9	-0.00041175	1781.9	-1.17915e-05	1781.9	2.90714e-07	1781.9	-0.000274043			1801.19	-0.000652985	1801.19	-0.000334949	1801.19	-0.00115	1801.19	-0.000235495			1801.19	-0.00457	1801.19	-0.00537	1801.19	-0.0046	1801.19	-0.00489
1783.83	-0.000411108	1783.83	-1.1537e-05	1783.83	1.9765e-07	1783.83	-0.000273738			1803.12	-0.000671934	1803.12	-0.000333615	1803.12	-0.00115	1803.12	-0.000240378			1803.12	-0.00454	1803.12	-0.00533	1803.12	-0.00465	1803.12	-0.00492
1785.76	-0.000405747	1785.76	-9.94844e-06	1785.76	3.73369e-08	1785.76	-0.000275413			1805.05	-0.000671804	1805.05	-0.000337977	1805.05	-0.00115	1805.05	-0.00024078			1805.05	-0.00455	1805.05	-0.00537	1805.05	-0.00466	1805.05	-0.00492
1787.69	-0.00041623	1787.69	-1.18333e-05	1787.69	3.11873e-07	1787.69	-0.000276836			1806.97	-0.000660907	1806.97	-0.000343444	1806.97	-0.00115	1806.97	-0.000237827			1806.97	-0.0046	1806.97	-0.00544	1806.97	-0.00465	1806.97	-0.00491
1789.62	-0.000434736	1789.62	-1.57898e-05	1789.62	1.38057e-06	1789.62	-0.000272603			1808.9	-0.000650899	1808.9	-0.000350537	1808.9	-0.00115	1808.9	-0.000236175			1808.9	-0.00466	1808.9	-0.00551	1808.9	-0.00464	1808.9	-0.00492
1791.55	-0.000439064	1791.55	-1.84544e-05	1791.55	2.06625e-06	1791.55	-0.000265617			1810.83	-0.000642512	1810.83	-0.000354935	1810.83	-0.00115	1810.83	-0.000234987			1810.83	-0.00469	1810.83	-0.00555	1810.83	-0.00466	1810.83	-0.00493
1793.47	-0.000418586	1793.47	-1.45568e-05	1793.47	6.41248e-07	1793.47	-0.000264477			1812.76	-0.000667243	1812.76	-0.000343505	1812.76	-0.00115	1812.76	-0.000240939			1812.76	-0.00466	1812.76	-0.00552	1812.76	-0.00472	1812.76	-0.00497
1795.4	-0.000426811	1795.4	-1.86435e-05	1795.4	1.29417e-06	1795.4	-0.000264426			1814.69	-0.00067999	1814.69	-0.000340494	1814.69	-0.00115	1814.69	-0.000243582			1814.69	-0.00464	1814.69	-0.00548	1814.69	-0.00473	1814.69	-0.00499
1797.33	-0.000421681	1797.33	-1.61105e-05	1797.33	7.86824e-07	1797.33	-0.000265824			1816.62	-0.000685408	1816.62	-0.000341802	1816.62	-0.00115	1816.62	-0.000244063			1816.62	-0.00468	1816.62	-0.00549	1816.62	-0.00474	1816.62	-0.00499
1799.26	-0.000421395	1799.26	-1.48853e-05	1799.26	8.8462e-07	1799.26	-0.000265534			1818.54	-0.000691247	1818.54	-0.000345321	1818.54	-0.00116	1818.54	-0.000244272			1818.54	-0.00468	1818.54	-0.0055	1818.54	-0.00476	1818.54	-0.005
1801.19	-0.000412298	1801.19	-1.32689e-05	1801.19	5.35153e-07	1801.19	-0.00026141			1820.47	-0.000688646	1820.47	-0.000349186	1820.47	-0.00115	1820.47	-0.000243732			1820.47	-0.0047	1820.47	-0.00554	1820.47	-0.00476	1820.47	-0.00502
1803.12	-0.000401553	1803.12	-1.09014e-05	1803.12	1.14282e-07	1803.12	-0.000260912			1822.4	-0.00066515	1822.4	-0.00035701	1822.4	-0.00115	1822.4	-0.000239442			1822.4	-0.00475	1822.4	-0.00561	1822.4	-0.00473	1822.4	-0.00501
1805.05	-0.000400027	1805.05	-1.08167e-05	1805.05	8.54432e-08	1805.05	-0.000261189			1824.33	-0.000669383	1824.33	-0.000357574	1824.33	-0.00116	1824.33	-0.000240575			1824.33	-0.0048	1824.33	-0.00563	1824.33	-0.00475	1824.33	-0.00502
1806.97	-0.000402029	1806.97	-1.19962e-05	1806.97	3.54308e-07	1806.97	-0.000260138			1826.26	-0.000680244	1826.26	-0.000358603	1826.26	-0.00116	1826.26	-0.000241914			1826.26	-0.00479	1826.26	-0.00563	1826.26	-0.00478	1826.26	-0.00504
1808.9	-0.000403334	1808.9	-1.29743e-05	1808.9	5.79815e-07	1808.9	-0.000257484			1828.19	-0.000652302	1828.19	-0.000369115	1828.19	-0.00115	1828.19	-0.000235059			1828.19	-0.00488	1828.19	-0.00578	1828.19	-0.00474	1828.19	-0.00501
1810.83	-0.000402104	1810.83	-1.41411e-05	1810.83	7.6578e-07	1810.83	-0.000252331			1830.12	-0.000675608	1830.12	-0.000360772	1830.12	-0.00115	1830.12	-0.000239344			1830.12	-0.00489	1830.12	-0.00576	1830.12	-0.00479	1830.12	-0.00504
1812.76	-0.000388895	1812.76	-1.11591e-05	1812.76	1.77386e-07	1812.76	-0.000253508			1832.04	-0.000707437	1832.04	-0.000353603	1832.04	-0.00116	1832.04	-0.000245647			1832.04	-0.00483	1832.04	-0.00567	1832.04	-0.00483	1832.04	-0.00507
1814.69	-0.000388649	1814.69	-1.01397e-05	1814.69	5.04804e-08	1814.69	-0.000256673			1833.97	-0.00069127	1833.97	-0.000358929	1833.97	-0.00115	1833.97	-0.000243453			1833.97	-0.00485	1833.97	-0.00573	1833.97	-0.00481	1833.97	-0.00506
1816.62	-0.000389141	1816.62	-9.7674e-06	1816.62	5.56257e-08	1816.62	-0.000258018			1835.9	-0.00067827	1835.9	-0.0003612	1835.9	-0.00115	1835.9	-0.000241154			1835.9	-0.00492	1835.9	-0.00582	1835.9	-0.00481	1835.9	-0.00506
1818.54	-0.000388294	1818.54	-9.23504e-06	1818.54	3.67365e-08	1818.54	-0.000258103			1837.83	-0.000684368	1837.83	-0.00036307	1837.83	-0.00115	1837.83	-0.000241942			1837.83	-0.00492	1837.83	-0.00582	1837.83	-0.00482	1837.83	-0.00508
1820.47	-0.000390967	1820.47	-9.79156e-06	1820.47	8.08239e-08	1820.47	-0.000259163			1839.76	-0.000692642	1839.76	-0.00036061	1839.76	-0.00115	1839.76	-0.000243649			1839.76	-0.00489	1839.76	-0.00577	1839.76	-0.00483	1839.76	-0.00509
1822.4	-0.000403002	1822.4	-1.20119e-05	1822.4	3.66156e-07	1822.4	-0.00025827			1841.69	-0.000668165	1841.69	-0.00036903	1841.69	-0.00115	1841.69	-0.000238816			1841.69	-0.00495	1841.69	-0.00587	1841.69	-0.0048	1841.69	-0.00508
1824.33	-0.000402315	1824.33	-1.10896e-05	1824.33	2.92856e-07	1824.33	-0.000254741			1843.61	-0.000674357	1843.61	-0.000368982	1843.61	-0.00115	1843.61	-0.000239488			1843.61	-0.00501	1843.61	-0.00591	1843.61	-0.00481	1843.61	-0.00509
1826.26	-0.000402683	1826.26	-1.07733e-05	1826.26	2.51855e-07	1826.26	-0.000256628			1845.54	-0.000697197	1845.54	-0.000364009	1845.54	-0.00115	1845.54	-0.000242401			1845.54	-0.00504	1845.54	-0.00592	1845.54	-0.00483	1845.54	-0.0051
1828.19	-0.000425014	1828.19	-1.56385e-05	1828.19	1.07481e-06	1828.19	-0.00026186			1847.47	-0.000696417	1847.47	-0.000370781	1847.47	-0.00115	1847.47	-0.000241042			1847.47	-0.00505	1847.47	-0.00596	1847.47	-0.00483	1847.47	-0.0051
1830.12	-0.000408044	1830.12	-1.29239e-05	1830.12	4.35142e-07	1830.12	-0.000261596			1849.4	-0.000715855	1849.4	-0.000365401	1849.4	-0.00115	1849.4	-0.00024632			1849.4	-0.00501	1849.4	-0.00588	1849.4	-0.00489	1849.4	-0.00515
1832.04	-0.000391389	1832.04	-9.61374e-06	1832.04	1.09093e-08	1832.04	-0.000261724			1851.33	-0.000722937	1851.33	-0.000358671	1851.33	-0.00116	1851.33	-0.000247973			1851.33	-0.00501	1851.33	-0.00587	1851.33	-0.0049	1851.33	-0.00518
1833.97	-0.00039547	1833.97	-1.10992e-05	1833.97	3.51382e-08	1833.97	-0.000258983			1853.26	-0.000729755	1853.26	-0.000355606	1853.26	-0.00116	1853.26	-0.000248311			1853.26	-0.00501	1853.26	-0.00588	1853.26	-0.0049	1853.26	-0.00519
1835.9	-0.000396928	1835.9	-1.22097e-05	1835.9	1.2645e-07	1835.9	-0.000256446			1855.18	-0.000731444	1855.18	-0.000358547	1855.18	-0.00116	1855.18	-0.000247756			1855.18	-0.00502	1855.18	-0.00588	1855.18	-0.0049	1855.18	-0.00519
1837.83	-0.000395424	1837.83	-1.16455e-05	1837.83	1.70631e-07	1837.83	-0.000254244			1857.11	-0.000720802	1857.11	-0.000363837	1857.11	-0.00116	1857.11	-0.000246251			1857.11	-0.00504	1857.11	-0.00592	1857.11	-0.00489	1857.11	-0.00518
1839.76	-0.000396726	1839.76	-1.10906e-05	1839.76	1.09069e-07	1839.76	-0.000255928			1859.04	-0.000717335	1859.04	-0.000368125	1859.04	-0.00116	1859.04	-0.000245732			1859.04	-0.00506	1859.04	-0.00594	1859.04	-0.00487	1859.04	-0.00517
1841.69	-0.000412082	1841.69	-1.42814e-05	1841.69	5.75774e-07	1841.69	-0.000259606			1860.97	-0.000724414	1860.97	-0.000365319	1860.97	-0.00116	1860.97	-0.000246174			1860.97	-0.00508	1860.97	-0.00594	1860.97	-0.00488	1860.97	-0.00518
1843.61	-0.000415271	1843.61	-1.45285e-05	1843.61	8.34696e-07	1843.61	-0.000263174			1862.9	-0.000725565	1862.9	-0.000361471	1862.9	-0.00116	1862.9	-0.000246878			1862.9	-0.0051	1862.9	-0.00596	1862.9	-0.00489	1862.9	-0.00519
1845.54	-0.000407853	1845.54	-1.26153e-05	1845.54	4.66753e-07	1845.54	-0.00027119			1864.83	-0.000704655	1864.83	-0.000372498	1864.83	-0.00115	1864.83	-0.000241742			1864.83	-0.00516	1864.83	-0.00606	1864.83	-0.00485	1864.83	-0.00517
1847.47	-0.000414013	1847.47	-1.29083e-05	1847.47	3.18979e-07	1847.47	-0.000279236			1866.76	-0.000666412	1866.76	-0.000395868	1866.76	-0.00115	1866.76	-0.000231129			1866.76	-0.00528	1866.76	-0.00624	1866.76	-0.00477	1866.76	-0.00513
1849.4	-0.000410391	1849.4	-1.03456e-05	1849.4	1.47261e-08	1849.4	-0.000285108			1868.68	-0.000677038	1868.68	-0.000398841	1868.68	-0.00115	1868.68	-0.000232627			1868.68	-0.00528	1868.68	-0.00618	1868.68	-0.0048	1868.68	-0.00514
1851.33	-0.000411737	1851.33	-9.60745e-06	1851.33	2.62681e-09	1851.33	-0.000289312			1870.61	-0.000730986	1870.61	-0.000372593	1870.61	-0.00115	1870.61	-0.000246268			1870.61	-0.00517	1870.61	-0.006	1870.61	-0.00489	1870.61	-0.00521
1853.26	-0.000413947	1853.26	-9.49014e-06	1853.26	5.82015e-09	1853.26	-0.000291103			1872.54	-0.000737573	1872.54	-0.000366619	1872.54	-0.00116	1872.54	-0.000249121			1872.54	-0.00511	1872.54	-0.00596	1872.54	-0.0049	1872.54	-0.00521
1855.18	-0.00041462	1855.18	-9.5599e-06	1855.18	9.48012e-09	1855.18	-0.000291513			1874.47	-0.000742175	1874.47	-0.000364692	1874.47	-0.00116	1874.47	-0.000250477			1874.47	-0.00511	1874.47	-0.00596	1874.47	-0.00492	1874.47	-0.00523
1857.11	-0.000417792	1857.11	-1.02922e-05	1857.11	6.78903e-08	1857.11	-0.000294064			1876.4	-0.000742886	1876.4	-0.000366581	1876.4	-0.00116	1876.4	-0.000249603			1876.4	-0.00514	1876.4	-0.00599	1876.4	-0.00492	1876.4	-0.00524
1859.04	-0.000424173	1859.04	-1.08278e-05	1859.04	1.5698e-07	1859.04	-0.000294604			1878.33	-0.000746991	1878.33	-0.000368695	1878.33	-0.00116	1878.33	-0.000248996			1878.33	-0.00517	1878.33	-0.00602	1878.33	-0.00492	1878.33	-0.00524
1860.97	-0.000423526	1860.97	-1.02616e-05	1860.97	1.02433e-07	1860.97	-0.000292661			1880.26	-0.000750392	1880.26	-0.000372745	1880.26	-0.00116	1880.26	-0.000249317			1880.26	-0.00517	1880.26	-0.00603	1880.26	-0.00492	1880.26	-0.00525
1862.9	-0.00042264	1862.9	-1.00563e-05	1862.9	5.28569e-08	1862.9	-0.000293227			1882.18	-0.000750525	1882.18	-0.000372752	1882.18	-0.00116	1882.18	-0.000249023			1882.18	-0.0052	1882.18	-0.00606	1882.18	-0.00493	1882.18	-0.00526
1864.83	-0.000435843	1864.83	-1.29562e-05	1864.83	3.7406e-07	1864.83	-0.000294203			1884.11	-0.00074235	1884.11	-0.000376107	1884.11	-0.00116	1884.11	-0.000247541			1884.11	-0.00526	1884.11	-0.00612	1884.11	-0.00492	1884.11	-0.00525
1866.76	-0.000462044	1866.76	-2.00025e-05	1866.76	2.07658e-06	1866.76	-0.000290865			1886.04	-0.000740739	1886.04	-0.000378816	1886.04	-0.00116	1886.04	-0.000246879			1886.04	-0.00526	1886.04	-0.00614	1886.04	-0.00492	1886.04	-0.00525
1868.68	-0.000455286	1868.68	-1.87626e-05	1868.68	1.96848e-06	1868.68	-0.00028711			1887.97	-0.000736916	1887.97	-0.000385578	1887.97	-0.00116	1887.97	-0.000244818			1887.97	-0.00529	1887.97	-0.00616	1887.97	-0.00491	1887.97	-0.00524
1870.61	-0.000426034	1870.61	-1.06945e-05	1870.61	1.06962e-07	1870.61	-0.000293066			1889.9	-0.000750373	1889.9	-0.00038853	1889.9	-0.00116	1889.9	-0.000247249			1889.9	-0.00531	1889.9	-0.00616	1889.9	-0.00494	1889.9	-0.00526
1872.54	-0.000424052	1872.54	-9.82908e-06	1872.54	8.98602e-09	1872.54	-0.000295837			1891.83	-0.000756273	1891.83	-0.000385765	1891.83	-0.00115	1891.83	-0.000249489			1891.83	-0.00531	1891.83	-0.00617	1891.83	-0.00496	1891.83	-0.00527
1874.47	-0.000424862	1874.47	-9.59069e-06	1874.47	-4.13618e-09	1874.47	-0.000297562			1893.75	-0.000740604	1893.75	-0.000388649	1893.75	-0.00115	1893.75	-0.000246302			1893.75	-0.00536	1893.75	-0.00626	1893.75	-0.00494	1893.75	-0.00527
1876.4	-0.000425709	1876.4	-9.45208e-06	1876.4	-3.69358e-10	1876.4	-0.000299393			1895.68	-0.000741191	1895.68	-0.000388333	1895.68	-0.00115	1895.68	-0.000247116			1895.68	-0.00537	1895.68	-0.00626	1895.68	-0.00495	1895.68	-0.00529
1878.33	-0.000425547	1878.33	-9.41648e-06	1878.33	1.20084e-10	1878.33	-0.000299983			1897.61	-0.000754433	1897.61	-0.000379637	1897.61	-0.00115	1897.61	-0.00025107			1897.61	-0.00534	1897.61	-0.00621	1897.61	-0.00498	1897.61	-0.00531
1880.26	-0.000422657	1880.26	-9.30357e-06	1880.26	-8.85363e-10	1880.26	-0.000299046			1899.54	-0.000759159	1899.54	-0.000376804	1899.54	-0.00115	1899.54	-0.000251562			1899.54	-0.00536	1899.54	-0.00621	1899.54	-0.00499	1899.54	-0.00531
1882.18	-0.000421916	1882.18	-9.53722e-06	1882.18	-7.83364e-11	1882.18	-0.000299826			1901.47	-0.000761789	1901.47	-0.000381105	1901.47	-0.00115	1901.47	-0.000250867			1901.47	-0.00538	1901.47	-0.00622	1901.47	-0.00499	1901.47	-0.00531
1884.11	-0.00042416	1884.11	-1.03894e-05	1884.11	2.57646e-08	1884.11	-0.000299692			1903.4	-0.000756623	1903.4	-0.000385407	1903.4	-0.00115	1903.4	-0.000249976			1903.4	-0.0054	1903.4	-0.00625	1903.4	-0.00499	1903.4	-0.00531
1886.04	-0.000428084	1886.04	-1.04843e-05	1886.04	4.16931e-08	1886.04	-0.00029887			1905.33	-0.000757477	1905.33	-0.000388433	1905.33	-0.00115	1905.33	-0.000248569			1905.33	-0.00541	1905.33	-0.00629	1905.33	-0.00497	1905.33	-0.0053
1887.97	-0.000437567	1887.97	-1.15423e-05	1887.97	1.61829e-07	1887.97	-0.000296848			1907.25	-0.00075172	1907.25	-0.00039433	1907.25	-0.00115	1907.25	-0.000244494			1907.25	-0.00545	1907.25	-0.00637	1907.25	-0.00493	1907.25	-0.00528
1889.9	-0.000428352	1889.9	-1.05733e-05	1889.9	1.09571e-07	1889.9	-0.000292526			1909.18	-0.000744376	1909.18	-0.000400948	1909.18	-0.00115	1909.18	-0.000244004			1909.18	-0.00548	1909.18	-0.0064	1909.18	-0.00493	1909.18	-0.00528
1891.83	-0.00042078	1891.83	-9.75291e-06	1891.83	4.30468e-08	1891.83	-0.000294398			1911.11	-0.000763114	1911.11	-0.000394082	1911.11	-0.00115	1911.11	-0.000249457			1911.11	-0.00544	1911.11	-0.00631	1911.11	-0.00498	1911.11	-0.00531
1893.75	-0.000427658	1893.75	-1.15501e-05	1893.75	1.12748e-07	1893.75	-0.00029621			1913.04	-0.000774441	1913.04	-0.000386383	1913.04	-0.00115	1913.04	-0.000251767			1913.04	-0.0054	1913.04	-0.00626	1913.04	-0.00499	1913.04	-0.00532
1895.68	-0.00042415	1895.68	-1.09809e-05	1895.68	9.37713e-08	1895.68	-0.000294008			1914.97	-0.000769619	1914.97	-0.000387554	1914.97	-0.00115	1914.97	-0.000249287			1914.97	-0.00538	1914.97	-0.00625	1914.97	-0.00497	1914.97	-0.00531
1897.61	-0.000418442	1897.61	-9.41885e-06	1897.61	1.59901e-08	1897.61	-0.000293137			1916.9	-0.000770913	1916.9	-0.000391613	1916.9	-0.00116	1916.9	-0.000247146			1916.9	-0.0054	1916.9	-0.00625	1916.9	-0.00497	1916.9	-0.00532
1899.54	-0.000416848	1899.54	-9.46427e-06	1899.54	1.21212e-08	1899.54	-0.000291918			1918.82	-0.000782597	1918.82	-0.000391729	1918.82	-0.00116	1918.82	-0.000250423			1918.82	-0.0054	1918.82	-0.00621	1918.82	-0.005	1918.82	-0.00534
1901.47	-0.000415158	1901.47	-9.40936e-06	1901.47	1.19455e-08	1901.47	-0.000292368			1920.75	-0.000753615	1920.75	-0.000397974	1920.75	-0.00115	1920.75	-0.000244992			1920.75	-0.00546	1920.75	-0.00634	1920.75	-0.00496	1920.75	-0.00531
1903.4	-0.000415027	1903.4	-9.61404e-06	1903.4	2.63635e-08	1903.4	-0.000292517			1922.68	-0.000744336	1922.68	-0.000405704	1922.68	-0.00115	1922.68	-0.000241845			1922.68	-0.00551	1922.68	-0.00642	1922.68	-0.00493	1922.68	-0.00529
1905.33	-0.000418348	1905.33	-1.04324e-05	1905.33	3.7975e-08	1905.33	-0.000291881			1924.61	-0.000778617	1924.61	-0.000396625	1924.61	-0.00115	1924.61	-0.00024957			1924.61	-0.00544	1924.61	-0.0063	1924.61	-0.00498	1924.61	-0.00533
1907.25	-0.000423415	1907.25	-1.26325e-05	1907.25	2.08674e-07	1907.25	-0.000290348			1926.54	-0.00078248	1926.54	-0.000391843	1926.54	-0.00115	1926.54	-0.000252228			1926.54	-0.00541	1926.54	-0.00626	1926.54	-0.005	1926.54	-0.00534
1909.18	-0.000419874	1909.18	-1.30351e-05	1909.18	2.15158e-07	1909.18	-0.000290099			1928.47	-0.000783405	1928.47	-0.000392298	1928.47	-0.00115	1928.47	-0.0002525			1928.47	-0.00542	1928.47	-0.00626	1928.47	-0.005	1928.47	-0.00534
1911.11	-0.000411653	1911.11	-1.02764e-05	1911.11	4.09907e-09	1911.11	-0.000289043			1930.39	-0.000786656	1930.39	-0.000395493	1930.39	-0.00115	1930.39	-0.000251328			1930.39	-0.00543	1930.39	-0.00629	1930.39	-0.00499	1930.39	-0.00534
1913.04	-0.000411843	1913.04	-9.41559e-06	1913.04	-1.08623e-09	1913.04	-0.000287793			1932.32	-0.000779499	1932.32	-0.000396869	1932.32	-0.00115	1932.32	-0.000250591			1932.32	-0.00547	1932.32	-0.00634	1932.32	-0.00499	1932.32	-0.00534
1914.97	-0.000417022	1914.97	-1.05121e-05	1914.97	4.56749e-08	1914.97	-0.000286755			1934.25	-0.000776781	1934.25	-0.000398085	1934.25	-0.00115	1934.25	-0.000251844			1934.25	-0.0055	1934.25	-0.00635	1934.25	-0.005	1934.25	-0.00534
1916.9	-0.000420296	1916.9	-1.13021e-05	1916.9	1.84925e-07	1916.9	-0.000283237			1936.18	-0.000780406	1936.18	-0.000398484	1936.18	-0.00115	1936.18	-0.000252475			1936.18	-0.00553	1936.18	-0.00636	1936.18	-0.005	1936.18	-0.00535
1918.82	-0.000412338	1918.82	-9.95972e-06	1918.82	3.20634e-08	1918.82	-0.000281585			1938.11	-0.000782259	1938.11	-0.000396311	1938.11	-0.00115	1938.11	-0.0002519			1938.11	-0.00556	1938.11	-0.00641	1938.11	-0.005	1938.11	-0.00535
1920.75	-0.000418063	1920.75	-1.24633e-05	1920.75	2.67239e-07	1920.75	-0.000284602			1940.04	-0.00076486	1940.04	-0.000399237	1940.04	-0.00115	1940.04	-0.000248106			1940.04	-0.00563	1940.04	-0.00649	1940.04	-0.00497	1940.04	-0.00533
1922.68	-0.000414153	1922.68	-1.38492e-05	1922.68	5.41406e-07	1922.68	-0.000283312			1941.97	-0.000746281	1941.97	-0.000402374	1941.97	-0.00115	1941.97	-0.000245091			1941.97	-0.0057	1941.97	-0.00655	1941.97	-0.00496	1941.97	-0.00532
1924.61	-0.000400935	1924.61	-1.02233e-05	1924.61	1.894e-08	1924.61	-0.00028192			1943.89	-0.000759784	1943.89	-0.000400889	1943.89	-0.00115	1943.89	-0.000247138			1943.89	-0.00571	1943.89	-0.00655	1943.89	-0.00498	1943.89	-0.00533
1926.54	-0.000399863	1926.54	-9.26472e-06	1926.54	-3.94334e-09	1926.54	-0.000282202			1945.82	-0.000758559	1945.82	-0.000405873	1945.82	-0.00115	1945.82	-0.000246878			1945.82	-0.00572	1945.82	-0.0066	1945.82	-0.00497	1945.82	-0.00534
1928.47	-0.000398576	1928.47	-9.10047e-06	1928.47	-6.17126e-09	1928.47	-0.000281818			1947.75	-0.000776508	1947.75	-0.000401838	1947.75	-0.00115	1947.75	-0.000250735			1947.75	-0.00569	1947.75	-0.00654	1947.75	-0.005	1947.75	-0.00535
1930.39	-0.000395431	1930.39	-9.00135e-06	1930.39	7.07303e-10	1930.39	-0.000278266			1949.68	-0.000783626	1949.68	-0.000398455	1949.68	-0.00115	1949.68	-0.000251757			1949.68	-0.00567	1949.68	-0.00651	1949.68	-0.00502	1949.68	-0.00536
1932.32	-0.000391999	1932.32	-9.43902e-06	1932.32	2.92426e-09	1932.32	-0.000274698			1951.61	-0.000782177	1951.61	-0.000396093	1951.61	-0.00115	1951.61	-0.000251434			1951.61	-0.00569	1951.61	-0.00652	1951.61	-0.00502	1951.61	-0.00536
1934.25	-0.000391317	1934.25	-9.5611e-06	1934.25	8.60531e-10	1934.25	-0.000273427			1953.54	-0.000774563	1953.54	-0.000397899	1953.54	-0.00115	1953.54	-0.000251011			1953.54	-0.00572	1953.54	-0.00656	1953.54	-0.005	1953.54	-0.00535
1936.18	-0.000390847	1936.18	-9.33926e-06	1936.18	3.75059e-09	1936.18	-0.000273874			1955.46	-0.000775209	1955.46	-0.000402673	1955.46	-0.00115	1955.46	-0.000252097			1955.46	-0.00574	1955.46	-0.00658	1955.46	-0.005	1955.46	-0.00535
1938.11	-0.000387994	1938.11	-9.32097e-06	1938.11	3.34366e-08	1938.11	-0.000272241			1957.39	-0.000780895	1957.39	-0.000404431	1957.39	-0.00115	1957.39	-0.000252909			1957.39	-0.00575	1957.39	-0.00658	1957.39	-0.005	1957.39	-0.00536
1940.04	-0.000392593	1940.04	-1.06784e-05	1940.04	1.91806e-07	1940.04	-0.000269462			1959.32	-0.000783304	1959.32	-0.000398602	1959.32	-0.00115	1959.32	-0.000252934			1959.32	-0.00575	1959.32	-0.00658	1959.32	-0.005	1959.32	-0.00536
1941.97	-0.000395049	1941.97	-1.19718e-05	1941.97	3.97481e-07	1941.97	-0.000266079			1961.25	-0.000779244	1961.25	-0.000396249	1961.25	-0.00115	1961.25	-0.000252575			1961.25	-0.00575	1961.25	-0.0066	1961.25	-0.005	1961.25	-0.00536
1943.89	-0.000389966	1943.89	-1.1071e-05	1943.89	8.8051e-08	1943.89	-0.000267319			1963.18	-0.000782963	1963.18	-0.000398245	1963.18	-0.00115	1963.18	-0.000252708			1963.18	-0.00577	1963.18	-0.00662	1963.18	-0.00501	1963.18	-0.00536
1945.82	-0.000391678	1945.82	-1.14536e-05	1945.82	6.60789e-08	1945.82	-0.000266442			1965.11	-0.000765843	1965.11	-0.000404857	1965.11	-0.00115	1965.11	-0.00024801			1965.11	-0.00584	1965.11	-0.00671	1965.11	-0.00498	1965.11	-0.00535
1947.75	-0.0003836	1947.75	-9.7964e-06	1947.75	3.52173e-08	1947.75	-0.000262135			1967.04	-0.000763865	1967.04	-0.00040451	1967.04	-0.00115	1967.04	-0.000247274			1967.04	-0.00586	1967.04	-0.00674	1967.04	-0.00498	1967.04	-0.00535
1949.68	-0.000379321	1949.68	-9.24267e-06	1949.68	2.06235e-08	1949.68	-0.000260356			1968.96	-0.000786956	1968.96	-0.000398785	1968.96	-0.00115	1968.96	-0.000252324			1968.96	-0.00581	1968.96	-0.00663	1968.96	-0.005	1968.96	-0.00537
1951.61	-0.000377757	1951.61	-9.11855e-06	1951.61	4.73745e-09	1951.61	-0.000260005			1970.89	-0.000795318	1970.89	-0.000398363	1970.89	-0.00115	1970.89	-0.000252965			1970.89	-0.00581	1970.89	-0.00662	1970.89	-0.005	1970.89	-0.00537
1953.54	-0.000377164	1953.54	-9.46664e-06	1953.54	5.57251e-08	1953.54	-0.000258718			1972.82	-0.000790277	1972.82	-0.000397369	1972.82	-0.00115	1972.82	-0.000251988			1972.82	-0.00583	1972.82	-0.00665	1972.82	-0.005	1972.82	-0.00537
1955.46	-0.000374029	1955.46	-9.4233e-06	1955.46	5.52088e-08	1955.46	-0.000258964			1974.75	-0.000781837	1974.75	-0.000399827	1974.75	-0.00115	1974.75	-0.000252076			1974.75	-0.00585	1974.75	-0.00668	1974.75	-0.00501	1974.75	-0.00538
1957.39	-0.000372755	1957.39	-9.24297e-06	1957.39	5.11609e-09	1957.39	-0.000258225			1976.68	-0.000782452	1976.68	-0.000405378	1976.68	-0.00115	1976.68	-0.000252976			1976.68	-0.00586	1976.68	-0.00669	1976.68	-0.00502	1976.68	-0.00539
1959.32	-0.000372593	1959.32	-9.33926e-06	1959.32	-7.10542e-13	1959.32	-0.000256324			1978.61	-0.000788159	1978.61	-0.000405553	1978.61	-0.00115	1978.61	-0.000253284			1978.61	-0.00588	1978.61	-0.0067	1978.61	-0.00502	1978.61	-0.0054
1961.25	-0.00037337	1961.25	-9.44258e-06	1961.25	4.26516e-10	1961.25	-0.000254941			1980.54	-0.000793897	1980.54	-0.000406926	1980.54	-0.00115	1980.54	-0.000252499			1980.54	-0.00588	1980.54	-0.0067	1980.54	-0.00502	1980.54	-0.0054
1963.18	-0.000375853	1963.18	-9.55632e-06	1963.18	1.6406e-09	1963.18	-0.000255251			1982.46	-0.000798089	1982.46	-0.000410318	1982.46	-0.00115	1982.46	-0.000252598			1982.46	-0.00587	1982.46	-0.0067	1982.46	-0.00501	1982.46	-0.0054
1965.11	-0.000383542	1965.11	-1.16369e-05	1965.11	1.08179e-07	1965.11	-0.000255786			1984.39	-0.000802013	1984.39	-0.000408819	1984.39	-0.00115	1984.39	-0.000252722			1984.39	-0.00588	1984.39	-0.00671	1984.39	-0.00502	1984.39	-0.0054
1967.04	-0.000383684	1967.04	-1.21024e-05	1967.04	1.46889e-07	1967.04	-0.000255957			1986.32	-0.000796724	1986.32	-0.000408415	1986.32	-0.00115	1986.32	-0.000250626			1986.32	-0.00593	1986.32	-0.00678	1986.32	-0.00501	1986.32	-0.00539
1968.96	-0.000376486	1968.96	-9.85028e-06	1968.96	4.31754e-10	1968.96	-0.000256229			1988.25	-0.000784722	1988.25	-0.000411258	1988.25	-0.00115	1988.25	-0.000249082			1988.25	-0.00596	1988.25	-0.00683	1988.25	-0.005	1988.25	-0.00539
1970.89	-0.000375531	1970.89	-9.36556e-06	1970.89	-6.18451e-09	1970.89	-0.000255093			1990.18	-0.000781472	1990.18	-0.000416079	1990.18	-0.00115	1990.18	-0.000248328			1990.18	-0.00599	1990.18	-0.00687	1990.18	-0.005	1990.18	-0.00539
1972.82	-0.000371407	1972.82	-9.24385e-06	1972.82	-2.37642e-08	1972.82	-0.000253663			1992.11	-0.000776441	1992.11	-0.00041884	1992.11	-0.00115	1992.11	-0.000246993			1992.11	-0.00603	1992.11	-0.00692	1992.11	-0.005	1992.11	-0.00539
1974.75	-0.000365197	1974.75	-8.85756e-06	1974.75	-2.29145e-08	1974.75	-0.000251206			1994.04	-0.000791872	1994.04	-0.000414307	1994.04	-0.00115	1994.04	-0.000251244			1994.04	-0.00601	1994.04	-0.00685	1994.04	-0.00504	1994.04	-0.00544
1976.68	-0.000364163	1976.68	-8.87799e-06	1976.68	-2.96498e-09	1976.68	-0.0002484			1995.96	-0.000802278	1995.96	-0.00041466	1995.96	-0.00115	1995.96	-0.000253017			1995.96	-0.006	1995.96	-0.00682	1995.96	-0.00505	1995.96	-0.00544
1978.61	-0.000363943	1978.61	-9.16003e-06	1978.61	-2.47323e-09	1978.61	-0.000247299			1997.89	-0.000806132	1997.89	-0.000415288	1997.89	-0.00115	1997.89	-0.000252492			1997.89	-0.00601	1997.89	-0.00684	1997.89	-0.00504	1997.89	-0.00543
1980.54	-0.000361	1980.54	-9.33188e-06	1980.54	-1.15393e-09	1980.54	-0.000246895			1999.82	-0.000803351	1999.82	-0.000417122	1999.82	-0.00115	1999.82	-0.000252176			1999.82	-0.00601	1999.82	-0.00684	1999.82	-0.00504	1999.82	-0.00543
1982.46	-0.00036248	1982.46	-9.45387e-06	1982.46	-7.55107e-10	1982.46	-0.000247136			2001.75	-0.000805693	2001.75	-0.000415491	2001.75	-0.00115	2001.75	-0.000253553			2001.75	-0.006	2001.75	-0.00682	2001.75	-0.00505	2001.75	-0.00544
1984.39	-0.000363008	1984.39	-9.3248e-06	1984.39	7.69358e-09	1984.39	-0.000245841			2003.68	-0.00080976	2003.68	-0.000418505	2003.68	-0.00115	2003.68	-0.000254258			2003.68	-0.00599	2003.68	-0.00682	2003.68	-0.00506	2003.68	-0.00545
1986.32	-0.000366726	1986.32	-9.7967e-06	1986.32	5.48923e-08	1986.32	-0.000244504			2005.61	-0.000811537	2005.61	-0.000420122	2005.61	-0.00115	2005.61	-0.000254841			2005.61	-0.006	2005.61	-0.00685	2005.61	-0.00507	2005.61	-0.00546
1988.25	-0.000370086	1988.25	-1.07479e-05	1988.25	1.16344e-07	1988.25	-0.000244184			2007.53	-0.000804904	2007.53	-0.000421284	2007.53	-0.00115	2007.53	-0.000254517			2007.53	-0.00602	2007.53	-0.00688	2007.53	-0.00506	2007.53	-0.00546
1990.18	-0.000369733	1990.18	-1.13632e-05	1990.18	2.11496e-07	1990.18	-0.000244798			2009.46	-0.000801671	2009.46	-0.000421432	2009.46	-0.00115	2009.46	-0.000254921			2009.46	-0.00602	2009.46	-0.00686	2009.46	-0.00507	2009.46	-0.00547
1992.11	-0.00036616	1992.11	-1.17372e-05	1992.11	2.6868e-07	1992.11	-0.000243602			2011.39	-0.000802428	2011.39	-0.00042267	2011.39	-0.00115	2011.39	-0.000254913			2011.39	-0.00602	2011.39	-0.00683	2011.39	-0.00508	2011.39	-0.00548
1994.04	-0.00036187	1994.04	-9.9028e-06	1994.04	3.44306e-08	1994.04	-0.000244223			2013.32	-0.000806403	2013.32	-0.000423866	2013.32	-0.00115	2013.32	-0.000253936			2013.32	-0.00602	2013.32	-0.00685	2013.32	-0.00509	2013.32	-0.00548
1995.96	-0.000362836	1995.96	-9.24679e-06	1995.96	1.03445e-08	1995.96	-0.000245676			2015.25	-0.000799061	2015.25	-0.000425152	2015.25	-0.00115	2015.25	-0.000250654			2015.25	-0.00604	2015.25	-0.00692	2015.25	-0.00506	2015.25	-0.00545
1997.89	-0.000363249	1997.89	-9.21538e-06	1997.89	9.01001e-09	1997.89	-0.000245567			2017.18	-0.000791311	2017.18	-0.000426585	2017.18	-0.00115	2017.18	-0.000249272			2017.18	-0.0061	2017.18	-0.00698	2017.18	-0.00506	2017.18	-0.00546
1999.82	-0.000363543	1999.82	-9.43724e-06	1999.82	1.99604e-09	1999.82	-0.000244336			2019.11	-0.000800759	2019.11	-0.000423344	2019.11	-0.00115	2019.11	-0.000252381			2019.11	-0.0061	2019.11	-0.00694	2019.11	-0.00509	2019.11	-0.00549
2001.75	-0.000361231	2001.75	-9.30475e-06	2001.75	-2.05343e-10	2001.75	-0.000241734			2021.03	-0.000808132	2021.03	-0.000418053	2021.03	-0.00115	2021.03	-0.000255188			2021.03	-0.00608	2021.03	-0.00691	2021.03	-0.0051	2021.03	-0.00549
2003.68	-0.000359486	2003.68	-8.9915e-06	2003.68	2.85628e-09	2003.68	-0.000241045			2022.96	-0.000805121	2022.96	-0.000417889	2022.96	-0.00115	2022.96	-0.000255106			2022.96	-0.00607	2022.96	-0.0069	2022.96	-0.0051	2022.96	-0.0055
2005.61	-0.000361181	2005.61	-9.05273e-06	2005.61	3.5973e-09	2005.61	-0.000242371			2024.89	-0.000806906	2024.89	-0.000421896	2024.89	-0.00115	2024.89	-0.000255193			2024.89	-0.00605	2024.89	-0.00689	2024.89	-0.00512	2024.89	-0.00552
2007.53	-0.000361537	2007.53	-9.46159e-06	2007.53	4.50254e-09	2007.53	-0.000241839			2026.82	-0.00081376	2026.82	-0.000422822	2026.82	-0.00115	2026.82	-0.000255294			2026.82	-0.00605	2026.82	-0.0069	2026.82	-0.00512	2026.82	-0.00553
2009.46	-0.000359502	2009.46	-9.35758e-06	2009.46	3.40792e-10	2009.46	-0.000241773			2028.75	-0.000817327	2028.75	-0.000422768	2028.75	-0.00115	2028.75	-0.000254971			2028.75	-0.00606	2028.75	-0.00691	2028.75	-0.00513	2028.75	-0.00553
2011.39	-0.000358767	2011.39	-9.19574e-06	2011.39	1.69916e-09	2011.39	-0.000240244			2030.67	-0.000814926	2030.67	-0.000421163	2030.67	-0.00115	2030.67	-0.000255129			2030.67	-0.00606	2030.67	-0.00692	2030.67	-0.00513	2030.67	-0.00553
2013.32	-0.00035915	2013.32	-9.18812e-06	2013.32	9.02602e-09	2013.32	-0.000239427			2032.6	-0.000815222	2032.6	-0.000420807	2032.6	-0.00115	2032.6	-0.000256153			2032.6	-0.00605	2032.6	-0.00691	2032.6	-0.00514	2032.6	-0.00554
2015.25	-0.000366977	2015.25	-1.08647e-05	2015.25	1.11421e-07	2015.25	-0.000238483			2034.53	-0.000813357	2034.53	-0.000421072	2034.53	-0.00115	2034.53	-0.000255834			2034.53	-0.00606	2034.53	-0.00689	2034.53	-0.00513	2034.53	-0.00555
2017.18	-0.000368362	2017.18	-1.20638e-05	2017.18	1.67372e-07	2017.18	-0.000238394			2036.46	-0.000815435	2036.46	-0.000420431	2036.46	-0.00115	2036.46	-0.000256121			2036.46	-0.00607	2036.46	-0.00691	2036.46	-0.00514	2036.46	-0.00556
2019.11	-0.000361424	2019.11	-1.06541e-05	2019.11	4.18827e-08	2019.11	-0.000238707			2038.39	-0.00081849	2038.39	-0.000425814	2038.39	-0.00115	2038.39	-0.000255988			2038.39	-0.00609	2038.39	-0.00693	2038.39	-0.00514	2038.39	-0.00556
2021.03	-0.000356604	2021.03	-9.69869e-06	2021.03	7.13473e-09	2021.03	-0.000239057			2040.32	-0.000815038	2040.32	-0.000433689	2040.32	-0.00115	2040.32	-0.000254351			2040.32	-0.00612	2040.32	-0.00697	2040.32	-0.00514	2040.32	-0.00555
2022.96	-0.000357568	2022.96	-9.4061e-06	2022.96	2.24037e-09	2022.96	-0.000238606			2042.25	-0.000819405	2042.25	-0.000435067	2042.25	-0.00115	2042.25	-0.000254911			2042.25	-0.0061	2042.25	-0.00696	2042.25	-0.00515	2042.25	-0.00557
2024.89	-0.000359981	2024.89	-9.17085e-06	2024.89	-2.05346e-12	2024.89	-0.000238427			2044.17	-0.000828555	2044.17	-0.000431533	2044.17	-0.00115	2044.17	-0.000256502			2044.17	-0.00607	2044.17	-0.00693	2044.17	-0.00517	2044.17	-0.00559
2026.82	-0.000361016	2026.82	-9.48538e-06	2026.82	4.94864e-09	2026.82	-0.000239999			2046.1	-0.000830203	2046.1	-0.00042942	2046.1	-0.00116	2046.1	-0.000256788			2046.1	-0.00608	2046.1	-0.00692	2046.1	-0.00517	2046.1	-0.00559
2028.75	-0.000359819	2028.75	-9.51128e-06	2028.75	6.20579e-09	2028.75	-0.000242368			2048.03	-0.000829343	2048.03	-0.000427001	2048.03	-0.00116	2048.03	-0.000257772			2048.03	-0.00611	2048.03	-0.00695	2048.03	-0.00518	2048.03	-0.0056
2030.67	-0.000360576	2030.67	-9.46724e-06	2030.67	2.68806e-10	2030.67	-0.000242877			2049.96	-0.000828934	2049.96	-0.00043067	2049.96	-0.00116	2049.96	-0.000257513			2049.96	-0.00613	2049.96	-0.00699	2049.96	-0.00519	2049.96	-0.0056
2032.6	-0.000362377	2032.6	-9.41292e-06	2032.6	2.02942e-10	2032.6	-0.000242199			2051.89	-0.000827778	2051.89	-0.000429729	2051.89	-0.00116	2051.89	-0.000257191			2051.89	-0.00612	2051.89	-0.00699	2051.89	-0.00519	2051.89	-0.0056
2034.53	-0.000365354	2034.53	-9.69959e-06	2034.53	1.32315e-08	2034.53	-0.000242253			2053.82	-0.000828789	2053.82	-0.000431523	2053.82	-0.00116	2053.82	-0.000257344			2053.82	-0.00612	2053.82	-0.00698	2053.82	-0.00519	2053.82	-0.00561
2036.46	-0.000363449	2036.46	-9.75442e-06	2036.46	2.91581e-08	2036.46	-0.00024234			2055.75	-0.00083957	2055.75	-0.000434279	2055.75	-0.00116	2055.75	-0.000258097			2055.75	-0.00613	2055.75	-0.00699	2055.75	-0.00519	2055.75	-0.00562
2038.39	-0.000363956	2038.39	-1.00079e-05	2038.39	9.70305e-09	2038.39	-0.000243986			2057.67	-0.000841377	2057.67	-0.000431659	2057.67	-0.00116	2057.67	-0.000258258			2057.67	-0.00613	2057.67	-0.00701	2057.67	-0.00519	2057.67	-0.00562
2040.32	-0.000367502	2040.32	-1.07267e-05	2040.32	2.73165e-08	2040.32	-0.000244865			2059.6	-0.000842854	2059.6	-0.00043188	2059.6	-0.00116	2059.6	-0.000257958			2059.6	-0.00614	2059.6	-0.00702	2059.6	-0.00518	2059.6	-0.00561
2042.25	-0.000368812	2042.25	-1.05899e-05	2042.25	6.09166e-08	2042.25	-0.000243911			2061.53	-0.000847918	2061.53	-0.000429878	2061.53	-0.00116	2061.53	-0.000257016			2061.53	-0.00613	2061.53	-0.00701	2061.53	-0.00518	2061.53	-0.00561
2044.17	-0.000367065	2044.17	-9.96398e-06	2044.17	2.4258e-08	2044.17	-0.00024596			2063.46	-0.000839325	2063.46	-0.000433488	2063.46	-0.00116	2063.46	-0.000255328			2063.46	-0.00613	2063.46	-0.00702	2063.46	-0.00517	2063.46	-0.0056
2046.1	-0.000364134	2046.1	-9.7297e-06	2046.1	1.71291e-08	2046.1	-0.000249331			2065.39	-0.000833712	2065.39	-0.000441327	2065.39	-0.00116	2065.39	-0.00025599			2065.39	-0.00615	2065.39	-0.00704	2065.39	-0.00517	2065.39	-0.00561
2048.03	-0.00036451	2048.03	-9.48151e-06	2048.03	3.87346e-08	2048.03	-0.000249727			2067.32	-0.000849429	2067.32	-0.000442118	2067.32	-0.00116	2067.32	-0.000259117			2067.32	-0.00613	2067.32	-0.00702	2067.32	-0.0052	2067.32	-0.00564
2049.96	-0.000363918	2049.96	-9.36792e-06	2049.96	5.49713e-08	2049.96	-0.000248907			2069.24	-0.000857309	2069.24	-0.000437505	2069.24	-0.00116	2069.24	-0.000259088			2069.24	-0.00612	2069.24	-0.00701	2069.24	-0.00523	2069.24	-0.00567
2051.89	-0.000362105	2051.89	-9.32775e-06	2051.89	1.67996e-08	2051.89	-0.000251379			2071.17	-0.000856374	2071.17	-0.000436099	2071.17	-0.00116	2071.17	-0.000258694			2071.17	-0.00614	2071.17	-0.00701	2071.17	-0.00526	2071.17	-0.00569
2053.82	-0.000366999	2053.82	-9.5602e-06	2053.82	1.63115e-08	2053.82	-0.000253561			2073.1	-0.000849186	2073.1	-0.000441145	2073.1	-0.00116	2073.1	-0.000258831			2073.1	-0.00617	2073.1	-0.00704	2073.1	-0.00528	2073.1	-0.0057
2055.75	-0.000367984	2055.75	-9.50324e-06	2055.75	1.42693e-08	2055.75	-0.000253361			2075.03	-0.000850367	2075.03	-0.000436208	2075.03	-0.00116	2075.03	-0.00025946			2075.03	-0.00617	2075.03	-0.00707	2075.03	-0.00528	2075.03	-0.00571
2057.67	-0.000368557	2057.67	-9.69688e-06	2057.67	1.46546e-08	2057.67	-0.000254833			2076.96	-0.000848845	2076.96	-0.000433586	2076.96	-0.00116	2076.96	-0.000259589			2076.96	-0.00618	2076.96	-0.00708	2076.96	-0.00528	2076.96	-0.00571
2059.6	-0.000372536	2059.6	-9.93626e-06	2059.6	4.51e-08	2059.6	-0.000257423			2078.89	-0.00085034	2078.89	-0.000438725	2078.89	-0.00116	2078.89	-0.000260838			2078.89	-0.00618	2078.89	-0.00706	2078.89	-0.00528	2078.89	-0.00571
2061.53	-0.000377986	2061.53	-1.01545e-05	2061.53	9.63453e-08	2061.53	-0.000258442			2080.82	-0.000854472	2080.82	-0.000442921	2080.82	-0.00116	2080.82	-0.000260538			2080.82	-0.00617	2080.82	-0.00705	2080.82	-0.00528	2080.82	-0.00572
2063.46	-0.000382101	2063.46	-1.07815e-05	2063.46	7.80669e-08	2063.46	-0.00026229			2082.74	-0.00086186	2082.74	-0.000446192	2082.74	-0.00116	2082.74	-0.000259543			2082.74	-0.00616	2082.74	-0.00707	2082.74	-0.0053	2082.74	-0.00574
2065.39	-0.000383077	2065.39	-1.10491e-05	2065.39	6.53224e-08	2065.39	-0.000264311			2084.67	-0.000864383	2084.67	-0.000443079	2084.67	-0.00116	2084.67	-0.000259507			2084.67	-0.00617	2084.67	-0.00709	2084.67	-0.00531	2084.67	-0.00575
2067.32	-0.000382942	2067.32	-1.026e-05	2067.32	5.99836e-08	2067.32	-0.000263923			2086.6	-0.000862788	2086.6	-0.000440619	2086.6	-0.00116	2086.6	-0.000260042			2086.6	-0.00617	2086.6	-0.00708	2086.6	-0.00531	2086.6	-0.00575
2069.24	-0.000383276	2069.24	-1.0018e-05	2069.24	3.42431e-08	2069.24	-0.000265983			2088.53	-0.000860747	2088.53	-0.00044411	2088.53	-0.00116	2088.53	-0.000259325			2088.53	-0.00617	2088.53	-0.00708	2088.53	-0.0053	2088.53	-0.00574
2071.17	-0.000383658	2071.17	-9.90553e-06	2071.17	8.45856e-09	2071.17	-0.000269535			2090.46	-0.000863458	2090.46	-0.00044107	2090.46	-0.00116	2090.46	-0.000259382			2090.46	-0.00617	2090.46	-0.00708	2090.46	-0.00531	2090.46	-0.00574
2073.1	-0.000385926	2073.1	-1.00584e-05	2073.1	1.40586e-08	2073.1	-0.000272431			2092.39	-0.000865982	2092.39	-0.000435542	2092.39	-0.00116	2092.39	-0.000261014			2092.39	-0.00617	2092.39	-0.00706	2092.39	-0.00533	2092.39	-0.00576
2075.03	-0.000388284	2075.03	-9.94357e-06	2075.03	4.82882e-08	2075.03	-0.000274002			2094.32	-0.000865412	2094.32	-0.000434927	2094.32	-0.00116	2094.32	-0.000261931			2094.32	-0.00616	2094.32	-0.00707	2094.32	-0.00534	2094.32	-0.00577
2076.96	-0.000391661	2076.96	-9.90827e-06	2076.96	6.08542e-08	2076.96	-0.00027373			2096.24	-0.000866922	2096.24	-0.000436307	2096.24	-0.00116	2096.24	-0.000261785			2096.24	-0.00616	2096.24	-0.00707	2096.24	-0.00533	2096.24	-0.00577
2078.89	-0.000394789	2078.89	-9.9387e-06	2078.89	2.34248e-08	2078.89	-0.000274234			2098.17	-0.000869001	2098.17	-0.000437122	2098.17	-0.00116	2098.17	-0.000262661			2098.17	-0.00615	2098.17	-0.00706	2098.17	-0.00533	2098.17	-0.00577
2080.82	-0.000396288	2080.82	-1.00471e-05	2080.82	2.62541e-08	2080.82	-0.000278167			2100.1	-0.000865743	2100.1	-0.000440736	2100.1	-0.00116	2100.1	-0.000262998			2100.1	-0.00614	2100.1	-0.00706	2100.1	-0.00534	2100.1	-0.00577
2082.74	-0.000398648	2082.74	-1.02613e-05	2082.74	2.13441e-08	2082.74	-0.000279823			2102.03	-0.000868346	2102.03	-0.000440977	2102.03	-0.00116	2102.03	-0.000263411			2102.03	-0.00613	2102.03	-0.00705	2102.03	-0.00534	2102.03	-0.00577
2084.67	-0.00039945	2084.67	-1.0377e-05	2084.67	3.39162e-08	2084.67	-0.000280517			2103.96	-0.000870232	2103.96	-0.000436605	2103.96	-0.00116	2103.96	-0.000263409			2103.96	-0.00613	2103.96	-0.00705	2103.96	-0.00535	2103.96	-0.00579
2086.6	-0.000400112	2086.6	-1.02823e-05	2086.6	2.77643e-08	2086.6	-0.00028418			2105.89	-0.000868789	2105.89	-0.00043668	2105.89	-0.00116	2105.89	-0.000263425			2105.89	-0.00611	2105.89	-0.00704	2105.89	-0.00534	2105.89	-0.00579
2088.53	-0.000403052	2088.53	-1.05463e-05	2088.53	5.01211e-08	2088.53	-0.000285973			2107.81	-0.000864284	2107.81	-0.000437081	2107.81	-0.00116	2107.81	-0.000263209			2107.81	-0.00609	2107.81	-0.007	2107.81	-0.00533	2107.81	-0.00579
2090.46	-0.000407224	2090.46	-1.07144e-05	2090.46	6.0025e-08	2090.46	-0.000287751			2109.74	-0.000855739	2109.74	-0.000432503	2109.74	-0.00116	2109.74	-0.000263603			2109.74	-0.00608	2109.74	-0.00697	2109.74	-0.00534	2109.74	-0.00579
2092.39	-0.000412704	2092.39	-1.07695e-05	2092.39	5.0822e-08	2092.39	-0.000290003			2111.67	-0.00085394	2111.67	-0.000432667	2111.67	-0.00116	2111.67	-0.000263484			2111.67	-0.00605	2111.67	-0.00695	2111.67	-0.00534	2111.67	-0.00579
2094.32	-0.000415759	2094.32	-1.08472e-05	2094.32	5.34011e-08	2094.32	-0.000292174			2113.6	-0.000855973	2113.6	-0.000431952	2113.6	-0.00116	2113.6	-0.000262396			2113.6	-0.00603	2113.6	-0.00694	2113.6	-0.00533	2113.6	-0.00578
2096.24	-0.000416363	2096.24	-1.07856e-05	2096.24	2.66242e-08	2096.24	-0.000297256			2115.53	-0.000855357	2115.53	-0.000427912	2115.53	-0.00116	2115.53	-0.000261986			2115.53	-0.00599	2115.53	-0.0069	2115.53	-0.00532	2115.53	-0.00577
2098.17	-0.000416932	2098.17	-1.06248e-05	2098.17	1.05599e-08	2098.17	-0.000304088			2117.46	-0.000849163	2117.46	-0.00042523	2117.46	-0.00116	2117.46	-0.000262886			2117.46	-0.00596	2117.46	-0.00685	2117.46	-0.00532	2117.46	-0.00577
2100.1	-0.000419042	2100.1	-1.04038e-05	2100.1	1.0276e-08	2100.1	-0.000308437			2119.39	-0.000843448	2119.39	-0.000425152	2119.39	-0.00116	2119.39	-0.000263686			2119.39	-0.00593	2119.39	-0.0068	2119.39	-0.00532	2119.39	-0.00577
2102.03	-0.000425024	2102.03	-1.05372e-05	2102.03	2.42843e-08	2102.03	-0.000309516			2121.31	-0.000848885	2121.31	-0.000425763	2121.31	-0.00116	2121.31	-0.000263749			2121.31	-0.00591	2121.31	-0.00678	2121.31	-0.00532	2121.31	-0.00578
2103.96	-0.000428352	2103.96	-1.074e-05	2103.96	3.8934e-08	2103.96	-0.00031066			2123.24	-0.000858722	2123.24	-0.000424936	2123.24	-0.00116	2123.24	-0.00026357			2123.24	-0.00588	2123.24	-0.00677	2123.24	-0.00531	2123.24	-0.00577
2105.89	-0.000429637	2105.89	-1.07974e-05	2105.89	4.18309e-08	2105.89	-0.000312433			2125.17	-0.0008625	2125.17	-0.000427278	2125.17	-0.00116	2125.17	-0.000264854			2125.17	-0.00586	2125.17	-0.00674	2125.17	-0.00532	2125.17	-0.00578
2107.81	-0.000430666	2107.81	-1.06371e-05	2107.81	6.60139e-08	2107.81	-0.000311672			2127.1	-0.000861582	2127.1	-0.000429569	2127.1	-0.00116	2127.1	-0.000265267			2127.1	-0.00585	2127.1	-0.00673	2127.1	-0.00532	2127.1	-0.00578
2109.74	-0.000431645	2109.74	-1.04446e-05	2109.74	4.06835e-08	2109.74	-0.000314591			2129.03	-0.000860559	2129.03	-0.000426987	2129.03	-0.00116	2129.03	-0.000263936			2129.03	-0.00583	2129.03	-0.00673	2129.03	-0.00532	2129.03	-0.00578
2111.67	-0.000437286	2111.67	-1.06557e-05	2111.67	8.36577e-09	2111.67	-0.000319365			2130.96	-0.000860147	2130.96	-0.000420871	2130.96	-0.00116	2130.96	-0.000263608			2130.96	-0.00581	2130.96	-0.00671	2130.96	-0.00533	2130.96	-0.00578
2113.6	-0.000445756	2113.6	-1.12574e-05	2113.6	2.46138e-08	2113.6	-0.000321094			2132.88	-0.000861632	2132.88	-0.000421641	2132.88	-0.00116	2132.88	-0.000263641			2132.88	-0.00582	2132.88	-0.00672	2132.88	-0.00534	2132.88	-0.00579
2115.53	-0.000450419	2115.53	-1.15039e-05	2115.53	4.83623e-08	2115.53	-0.000322144			2134.81	-0.000856164	2134.81	-0.000423775	2134.81	-0.00116	2134.81	-0.000263091			2134.81	-0.00583	2134.81	-0.00675	2134.81	-0.00535	2134.81	-0.00582
2117.46	-0.000450273	2117.46	-1.10722e-05	2117.46	6.04087e-09	2117.46	-0.00032752			2136.74	-0.00085255	2136.74	-0.000424308	2136.74	-0.00116	2136.74	-0.000263424			2136.74	-0.00585	2136.74	-0.00676	2136.74	-0.00536	2136.74	-0.00583
2119.39	-0.000452209	2119.39	-1.10684e-05	2119.39	7.81234e-09	2119.39	-0.000330695			2138.67	-0.000856694	2138.67	-0.000424625	2138.67	-0.00116	2138.67	-0.00026418			2138.67	-0.00585	2138.67	-0.00675	2138.67	-0.00537	2138.67	-0.00584
2121.31	-0.000455377	2121.31	-1.09524e-05	2121.31	4.51538e-08	2121.31	-0.000331236			2140.6	-0.000863644	2140.6	-0.000427719	2140.6	-0.00116	2140.6	-0.000264683			2140.6	-0.00587	2140.6	-0.00677	2140.6	-0.00537	2140.6	-0.00584
2123.24	-0.000456515	2123.24	-1.08978e-05	2123.24	7.12035e-08	2123.24	-0.000334576			2142.53	-0.00086666	2142.53	-0.000429756	2142.53	-0.00116	2142.53	-0.000264923			2142.53	-0.00587	2142.53	-0.00678	2142.53	-0.00538	2142.53	-0.00584
2125.17	-0.000457246	2125.17	-1.08085e-05	2125.17	5.23927e-08	2125.17	-0.000336306			2144.45	-0.000864288	2144.45	-0.000426051	2144.45	-0.00116	2144.45	-0.000264902			2144.45	-0.00586	2144.45	-0.00678	2144.45	-0.0054	2144.45	-0.00585
2127.1	-0.000462343	2127.1	-1.09272e-05	2127.1	5.95919e-08	2127.1	-0.000336327			2146.38	-0.000864986	2146.38	-0.000425446	2146.38	-0.00116	2146.38	-0.000264163			2146.38	-0.00587	2146.38	-0.00677	2146.38	-0.00541	2146.38	-0.00587
2129.03	-0.000467997	2129.03	-1.13925e-05	2129.03	6.18567e-08	2129.03	-0.000340413			2148.31	-0.000866739	2148.31	-0.000423449	2148.31	-0.00116	2148.31	-0.000265122			2148.31	-0.00586	2148.31	-0.00676	2148.31	-0.00541	2148.31	-0.00588
2130.96	-0.000472411	2130.96	-1.14977e-05	2130.96	8.66801e-08	2130.96	-0.00034272			2150.24	-0.000870291	2150.24	-0.000424366	2150.24	-0.00116	2150.24	-0.000265802			2150.24	-0.00584	2150.24	-0.00675	2150.24	-0.00542	2150.24	-0.00588
2132.88	-0.000472752	2132.88	-1.09658e-05	2132.88	7.8657e-08	2132.88	-0.000344421			2152.17	-0.000871246	2152.17	-0.000426095	2152.17	-0.00117	2152.17	-0.000265784			2152.17	-0.00581	2152.17	-0.00674	2152.17	-0.00542	2152.17	-0.00588
2134.81	-0.000474638	2134.81	-1.12687e-05	2134.81	8.55418e-08	2134.81	-0.000347608			2154.1	-0.000866845	2154.1	-0.000426703	2154.1	-0.00117	2154.1	-0.000265912			2154.1	-0.0058	2154.1	-0.00673	2154.1	-0.00542	2154.1	-0.00588
2136.74	-0.000477067	2136.74	-1.14823e-05	2136.74	1.07791e-07	2136.74	-0.000349039			2156.03	-0.00086763	2156.03	-0.000427512	2156.03	-0.00117	2156.03	-0.000266277			2156.03	-0.00579	2156.03	-0.00671	2156.03	-0.00542	2156.03	-0.00588
2138.67	-0.000479623	2138.67	-1.12115e-05	2138.67	1.00098e-07	2138.67	-0.000350765			2157.95	-0.000865942	2157.95	-0.000424713	2157.95	-0.00117	2157.95	-0.000266425			2157.95	-0.00573	2157.95	-0.00666	2157.95	-0.0054	2157.95	-0.00587
2140.6	-0.000482036	2140.6	-1.09636e-05	2140.6	7.95583e-08	2140.6	-0.000353853			2159.88	-0.000861394	2159.88	-0.000415612	2159.88	-0.00117	2159.88	-0.000266321			2159.88	-0.00567	2159.88	-0.00658	2159.88	-0.0054	2159.88	-0.00587
2142.53	-0.000486304	2142.53	-1.11321e-05	2142.53	8.30203e-08	2142.53	-0.000355538			2161.81	-0.000852544	2161.81	-0.000408833	2161.81	-0.00118	2161.81	-0.000265911			2161.81	-0.0056	2161.81	-0.00653	2161.81	-0.00539	2161.81	-0.00587
2144.45	-0.000492403	2144.45	-1.15505e-05	2144.45	7.51264e-08	2144.45	-0.000357432			2163.74	-0.000852408	2163.74	-0.00040822	2163.74	-0.00118	2163.74	-0.000266376			2163.74	-0.00552	2163.74	-0.00643	2163.74	-0.00539	2163.74	-0.00586
2146.38	-0.000497721	2146.38	-1.14118e-05	2146.38	1.09571e-07	2146.38	-0.00036158			2165.67	-0.000857382	2165.67	-0.000408998	2165.67	-0.00118	2165.67	-0.000266647			2165.67	-0.00541	2165.67	-0.0063	2165.67	-0.00538	2165.67	-0.00585
2148.31	-0.000500352	2148.31	-1.13805e-05	2148.31	1.14824e-07	2148.31	-0.000367323			2167.6	-0.000856934	2167.6	-0.00040422	2167.6	-0.00118	2167.6	-0.000266529			2167.6	-0.00527	2167.6	-0.00617	2167.6	-0.00535	2167.6	-0.00583
2150.24	-0.000505172	2150.24	-1.17478e-05	2150.24	1.38825e-07	2150.24	-0.000368768			2169.53	-0.000851555	2169.53	-0.000395088	2169.53	-0.00118	2169.53	-0.000266993			2169.53	-0.00511	2169.53	-0.00602	2169.53	-0.00533	2169.53	-0.0058
2152.17	-0.000510723	2152.17	-1.19121e-05	2152.17	1.47925e-07	2152.17	-0.000370838			2171.45	-0.000848186	2171.45	-0.000383385	2171.45	-0.00118	2171.45	-0.000267604			2171.45	-0.00491	2171.45	-0.00577	2171.45	-0.0053	2171.45	-0.00577
2154.1	-0.000512304	2154.1	-1.18672e-05	2154.1	1.7881e-07	2154.1	-0.000373018			2173.38	-0.000838735	2173.38	-0.000370456	2173.38	-0.00119	2173.38	-0.000266636			2173.38	-0.00464	2173.38	-0.00546	2173.38	-0.00526	2173.38	-0.00573
2156.03	-0.000511609	2156.03	-1.16685e-05	2156.03	2.14377e-07	2156.03	-0.000376123			2175.31	-0.000829343	2175.31	-0.000356709	2175.31	-0.00119	2175.31	-0.000265325			2175.31	-0.00433	2175.31	-0.00511	2175.31	-0.00521	2175.31	-0.00568
2157.95	-0.000513857	2157.95	-1.13697e-05	2157.95	1.15999e-07	2157.95	-0.000381518			2177.24	-0.000820066	2177.24	-0.000342321	2177.24	-0.00119	2177.24	-0.000264924			2177.24	-0.00396	2177.24	-0.00469	2177.24	-0.00515	2177.24	-0.00563
2159.88	-0.000519015	2159.88	-1.12866e-05	2159.88	8.81511e-08	2159.88	-0.000382907			2179.17	-0.000804542	2179.17	-0.000324446	2179.17	-0.00119	2179.17	-0.000264221			2179.17	-0.00353	2179.17	-0.00417	2179.17	-0.00506	2179.17	-0.00556
2161.81	-0.000521864	2161.81	-1.15869e-05	2161.81	1.21638e-07	2161.81	-0.000381967			2181.1	-0.00078555	2181.1	-0.000301558	2181.1	-0.00119	2181.1	-0.000262555			2181.1	-0.00306	2181.1	-0.00359	2181.1	-0.00497	2181.1	-0.00548
2163.74	-0.00052545	2163.74	-1.16027e-05	2163.74	1.15913e-07	2163.74	-0.000384584			2183.02	-0.000774168	2183.02	-0.000278824	2183.02	-0.00118	2183.02	-0.000261659			2183.02	-0.00256	2183.02	-0.00295	2183.02	-0.00487	2183.02	-0.00539
2165.67	-0.000530476	2165.67	-1.17369e-05	2165.67	9.97249e-08	2165.67	-0.000390711			2184.95	-0.000756897	2184.95	-0.000258813	2184.95	-0.00117	2184.95	-0.000261769			2184.95	-0.00209	2184.95	-0.00237	2184.95	-0.00477	2184.95	-0.00531
2167.6	-0.00053279	2167.6	-1.18629e-05	2167.6	1.10887e-07	2167.6	-0.00039667			2186.88	-0.000729715	2186.88	-0.00024105	2186.88	-0.00115	2186.88	-0.000261241			2186.88	-0.00174	2186.88	-0.00191	2186.88	-0.00469	2186.88	-0.00525
2169.53	-0.000537603	2169.53	-1.21205e-05	2169.53	1.94736e-07	2169.53	-0.000400587			2188.81	-0.000705	2188.81	-0.000229376	2188.81	-0.00113	2188.81	-0.000260195			2188.81	-0.00157	2188.81	-0.00165	2188.81	-0.00464	2188.81	-0.00523
2171.45	-0.000540918	2171.45	-1.19008e-05	2171.45	2.83977e-07	2171.45	-0.000404329			2190.74	-0.000695691	2190.74	-0.000227957	2190.74	-0.00112	2190.74	-0.000260113			2190.74	-0.00161	2190.74	-0.00164	2190.74	-0.00463	2190.74	-0.00525
2173.38	-0.000540964	2173.38	-1.17293e-05	2173.38	1.91806e-07	2173.38	-0.000409771			2192.67	-0.000708933	2192.67	-0.000240405	2192.67	-0.00112	2192.67	-0.000260405			2192.67	-0.00189	2192.67	-0.0019	2192.67	-0.00469	2192.67	-0.00531
2175.31	-0.000543148	2175.31	-1.17002e-05	2175.31	1.15655e-07	2175.31	-0.00041463			2194.59	-0.000735623	2194.59	-0.000267107	2194.59	-0.00111	2194.59	-0.000261732			2194.59	-0.00243	2194.59	-0.00247	2194.59	-0.00482	2194.59	-0.00543
2177.24	-0.000545527	2177.24	-1.17296e-05	2177.24	1.42048e-07	2177.24	-0.000416938			2196.52	-0.000768137	2196.52	-0.000298875	2196.52	-0.00112	2196.52	-0.000264375			2196.52	-0.00318	2196.52	-0.00335	2196.52	-0.00497	2196.52	-0.00556
2179.17	-0.000549569	2179.17	-1.18975e-05	2179.17	1.92139e-07	2179.17	-0.000422387			2198.45	-0.000799322	2198.45	-0.000327541	2198.45	-0.00113	2198.45	-0.000266562			2198.45	-0.00393	2198.45	-0.00428	2198.45	-0.00513	2198.45	-0.00568
2181.1	-0.00055338	2181.1	-1.2385e-05	2181.1	2.92445e-07	2181.1	-0.000426365			2200.38	-0.000818325	2200.38	-0.000351482	2200.38	-0.00114	2200.38	-0.000267777			2200.38	-0.00451	2200.38	-0.00504	2200.38	-0.00525	2200.38	-0.00577
2183.02	-0.000551904	2183.02	-1.24132e-05	2183.02	3.43099e-07	2183.02	-0.000426152			2202.31	-0.000830336	2202.31	-0.000369004	2202.31	-0.00115	2202.31	-0.000268091			2202.31	-0.00489	2202.31	-0.00557	2202.31	-0.00533	2202.31	-0.00583
2184.95	-0.000550667	2184.95	-1.22057e-05	2184.95	4.74044e-07	2184.95	-0.000417645			2204.24	-0.000840911	2204.24	-0.000376028	2204.24	-0.00116	2204.24	-0.000268431			2204.24	-0.00512	2204.24	-0.00589	2204.24	-0.00537	2204.24	-0.00587
2186.88	-0.000550736	2186.88	-1.20974e-05	2186.88	6.58733e-07	2186.88	-0.000400709			2206.17	-0.00084439	2206.17	-0.000383029	2206.17	-0.00116	2206.17	-0.00026823			2206.17	-0.00527	2206.17	-0.0061	2206.17	-0.0054	2206.17	-0.0059
2188.81	-0.000548686	2188.81	-1.19311e-05	2188.81	7.62607e-07	2188.81	-0.000381083			2208.09	-0.000841246	2208.09	-0.000392022	2208.09	-0.00116	2208.09	-0.000268506			2208.09	-0.00537	2208.09	-0.00622	2208.09	-0.00541	2208.09	-0.00593
2190.74	-0.000545923	2190.74	-1.20193e-05	2190.74	8.59711e-07	2190.74	-0.00038308			2210.02	-0.000842445	2210.02	-0.000395173	2210.02	-0.00116	2210.02	-0.000270059			2210.02	-0.00543	2210.02	-0.00629	2210.02	-0.00544	2210.02	-0.00595
2192.67	-0.000541503	2192.67	-1.19788e-05	2192.67	7.47208e-07	2192.67	-0.000381651			2211.95	-0.000847823	2211.95	-0.000397363	2211.95	-0.00116	2211.95	-0.000269718			2211.95	-0.00548	2211.95	-0.00636	2211.95	-0.00545	2211.95	-0.00595
2194.59	-0.000539045	2194.59	-1.19468e-05	2194.59	4.95664e-07	2194.59	-0.000370562			2213.88	-0.000853569	2213.88	-0.000395538	2213.88	-0.00116	2213.88	-0.000268507			2213.88	-0.00552	2213.88	-0.00641	2213.88	-0.00545	2213.88	-0.00596
2196.52	-0.000544076	2196.52	-1.19775e-05	2196.52	3.87701e-07	2196.52	-0.000371718			2215.81	-0.00085463	2215.81	-0.000396331	2215.81	-0.00116	2215.81	-0.000269019			2215.81	-0.00552	2215.81	-0.00643	2215.81	-0.00547	2215.81	-0.00596
2198.45	-0.000556242	2198.45	-1.22124e-05	2198.45	3.12957e-07	2198.45	-0.000383565			2217.74	-0.000856094	2217.74	-0.000402164	2217.74	-0.00117	2217.74	-0.000269288			2217.74	-0.00551	2217.74	-0.00643	2217.74	-0.00548	2217.74	-0.00597
2200.38	-0.000568651	2200.38	-1.25407e-05	2200.38	1.63291e-07	2200.38	-0.000404082			2219.66	-0.00085675	2219.66	-0.000405579	2219.66	-0.00117	2219.66	-0.000269442			2219.66	-0.0055	2219.66	-0.00643	2219.66	-0.00548	2219.66	-0.00597
2202.31	-0.000574254	2202.31	-1.26129e-05	2202.31	1.1918e-07	2202.31	-0.000414133			2221.59	-0.000859203	2221.59	-0.000396899	2221.59	-0.00117	2221.59	-0.0002693			2221.59	-0.00552	2221.59	-0.00644	2221.59	-0.00548	2221.59	-0.00597
2204.24	-0.000577657	2204.24	-1.26812e-05	2204.24	1.54616e-07	2204.24	-0.000418482			2223.52	-0.000863025	2223.52	-0.00039158	2223.52	-0.00117	2223.52	-0.000269073			2223.52	-0.00554	2223.52	-0.00646	2223.52	-0.00548	2223.52	-0.00599
2206.17	-0.00058254	2206.17	-1.25551e-05	2206.17	1.74204e-07	2206.17	-0.000421194			2225.45	-0.000863927	2225.45	-0.000394466	2225.45	-0.00117	2225.45	-0.000269699			2225.45	-0.00558	2225.45	-0.0065	2225.45	-0.0055	2225.45	-0.00601
2208.09	-0.00058173	2208.09	-1.21105e-05	2208.09	2.07481e-07	2208.09	-0.000424167			2227.38	-0.000864179	2227.38	-0.000396677	2227.38	-0.00117	2227.38	-0.000269624			2227.38	-0.00562	2227.38	-0.00655	2227.38	-0.00551	2227.38	-0.006
2210.02	-0.000578943	2210.02	-1.17197e-05	2210.02	2.26494e-07	2210.02	-0.000429			2229.31	-0.000868226	2229.31	-0.000394834	2229.31	-0.00117	2229.31	-0.000270456			2229.31	-0.00565	2229.31	-0.00661	2229.31	-0.00551	2229.31	-0.00601
2211.95	-0.000581655	2211.95	-1.19501e-05	2211.95	2.45044e-07	2211.95	-0.000432918			2231.24	-0.00087272	2231.24	-0.000394271	2231.24	-0.00117	2231.24	-0.000271252			2231.24	-0.00567	2231.24	-0.00664	2231.24	-0.00551	2231.24	-0.00601
2213.88	-0.000584138	2213.88	-1.20944e-05	2213.88	2.34226e-07	2213.88	-0.000435409			2233.16	-0.000879358	2233.16	-0.000398717	2233.16	-0.00117	2233.16	-0.000270783			2233.16	-0.00568	2233.16	-0.00668	2233.16	-0.0055	2233.16	-0.00601
2215.81	-0.000589628	2215.81	-1.20565e-05	2215.81	1.87107e-07	2215.81	-0.000436937			2235.09	-0.000877503	2235.09	-0.000402683	2235.09	-0.00117	2235.09	-0.000270171			2235.09	-0.00569	2235.09	-0.00669	2235.09	-0.00551	2235.09	-0.00601
2217.74	-0.00059479	2217.74	-1.21868e-05	2217.74	1.29831e-07	2217.74	-0.000438002			2237.02	-0.000878249	2237.02	-0.000401323	2237.02	-0.00117	2237.02	-0.000270475			2237.02	-0.00571	2237.02	-0.0067	2237.02	-0.00552	2237.02	-0.00601
2219.66	-0.000594989	2219.66	-1.23237e-05	2219.66	1.82466e-07	2219.66	-0.000435631			2238.95	-0.000876454	2238.95	-0.000399568	2238.95	-0.00117	2238.95	-0.000270506			2238.95	-0.00574	2238.95	-0.00671	2238.95	-0.00552	2238.95	-0.00601
2221.59	-0.000596706	2221.59	-1.25674e-05	2221.59	2.59576e-07	2221.59	-0.000435545			2240.88	-0.000877263	2240.88	-0.000399755	2240.88	-0.00117	2240.88	-0.000270561			2240.88	-0.00574	2240.88	-0.00673	2240.88	-0.00553	2240.88	-0.00603
2223.52	-0.000593797	2223.52	-1.23159e-05	2223.52	2.86771e-07	2223.52	-0.000440046			2242.81	-0.000880218	2242.81	-0.00040082	2242.81	-0.00117	2242.81	-0.000271228			2242.81	-0.00571	2242.81	-0.00671	2242.81	-0.00553	2242.81	-0.00603
2225.45	-0.000597168	2225.45	-1.23867e-05	2225.45	3.22515e-07	2225.45	-0.000443034			2244.74	-0.000881302	2244.74	-0.000403828	2244.74	-0.00117	2244.74	-0.000271955			2244.74	-0.00571	2244.74	-0.00672	2244.74	-0.00554	2244.74	-0.00603
2227.38	-0.000606441	2227.38	-1.26421e-05	2227.38	3.45078e-07	2227.38	-0.000446192			2246.66	-0.000880402	2246.66	-0.000405021	2246.66	-0.00117	2246.66	-0.000271204			2246.66	-0.00573	2246.66	-0.00673	2246.66	-0.00555	2246.66	-0.00604
2229.31	-0.000609641	2229.31	-1.27301e-05	2229.31	3.29935e-07	2229.31	-0.000452341			2248.59	-0.000885421	2248.59	-0.000407241	2248.59	-0.00117	2248.59	-0.000270491			2248.59	-0.00573	2248.59	-0.00675	2248.59	-0.00556	2248.59	-0.00605
2231.24	-0.000608412	2231.24	-1.26805e-05	2231.24	3.02243e-07	2231.24	-0.000456114			2250.52	-0.000890111	2250.52	-0.000405364	2250.52	-0.00117	2250.52	-0.000270472			2250.52	-0.00573	2250.52	-0.00674	2250.52	-0.00555	2250.52	-0.00605
2233.16	-0.000607512	2233.16	-1.23192e-05	2233.16	2.66237e-07	2233.16	-0.000454637			2252.45	-0.000890601	2252.45	-0.000405424	2252.45	-0.00117	2252.45	-0.000270488			2252.45	-0.00574	2252.45	-0.00673	2252.45	-0.00555	2252.45	-0.00604
2235.09	-0.000609561	2235.09	-1.23409e-05	2235.09	4.2976e-07	2235.09	-0.000456313			2254.38	-0.000894669	2254.38	-0.000405279	2254.38	-0.00117	2254.38	-0.00027058			2254.38	-0.00573	2254.38	-0.00673	2254.38	-0.00555	2254.38	-0.00604
2237.02	-0.000613596	2237.02	-1.26606e-05	2237.02	4.45837e-07	2237.02	-0.00045933			2256.31	-0.000899288	2256.31	-0.000408925	2256.31	-0.00118	2256.31	-0.000271173			2256.31	-0.00572	2256.31	-0.00674	2256.31	-0.00556	2256.31	-0.00605
2238.95	-0.000615763	2238.95	-1.28796e-05	2238.95	3.80017e-07	2238.95	-0.000461499			2258.24	-0.00089346	2258.24	-0.00041	2258.24	-0.00118	2258.24	-0.000271307			2258.24	-0.0057	2258.24	-0.00672	2258.24	-0.00556	2258.24	-0.00605
2240.88	-0.000620786	2240.88	-1.31864e-05	2240.88	3.77784e-07	2240.88	-0.000466841			2260.16	-0.000883365	2260.16	-0.000411667	2260.16	-0.00118	2260.16	-0.000270975			2260.16	-0.00567	2260.16	-0.00671	2260.16	-0.00556	2260.16	-0.00606
2242.81	-0.000625406	2242.81	-1.3164e-05	2242.81	4.4398e-07	2242.81	-0.000470175			2262.09	-0.000885467	2262.09	-0.000407859	2262.09	-0.00117	2262.09	-0.000270021			2262.09	-0.00567	2262.09	-0.00671	2262.09	-0.00557	2262.09	-0.00607
2244.74	-0.000623584	2244.74	-1.29211e-05	2244.74	4.54897e-07	2244.74	-0.000470377			2264.02	-0.000890222	2264.02	-0.00040923	2264.02	-0.00117	2264.02	-0.000270514			2264.02	-0.00567	2264.02	-0.00671	2264.02	-0.00557	2264.02	-0.00608
2246.66	-0.000622706	2246.66	-1.27966e-05	2246.66	3.6315e-07	2246.66	-0.000471509			2265.95	-0.000889806	2265.95	-0.000409217	2265.95	-0.00118	2265.95	-0.000270845			2265.95	-0.00566	2265.95	-0.0067	2265.95	-0.00557	2265.95	-0.00608
2248.59	-0.000624958	2248.59	-1.27483e-05	2248.59	2.63892e-07	2248.59	-0.000473791			2267.88	-0.000893423	2267.88	-0.000410969	2267.88	-0.00118	2267.88	-0.000270054			2267.88	-0.00564	2267.88	-0.00668	2267.88	-0.00557	2267.88	-0.00608
2250.52	-0.000626383	2250.52	-1.26534e-05	2250.52	3.45128e-07	2250.52	-0.000474913			2269.8	-0.000895966	2269.8	-0.000412202	2269.8	-0.00118	2269.8	-0.000270367			2269.8	-0.00561	2269.8	-0.00663	2269.8	-0.00557	2269.8	-0.00607
2252.45	-0.000631121	2252.45	-1.32036e-05	2252.45	3.75196e-07	2252.45	-0.000477235			2271.73	-0.000898106	2271.73	-0.000408462	2271.73	-0.00118	2271.73	-0.00027253			2271.73	-0.00559	2271.73	-0.00662	2271.73	-0.00557	2271.73	-0.00606
2254.38	-0.000634096	2254.38	-1.36564e-05	2254.38	3.36656e-07	2254.38	-0.000481867			2273.66	-0.00089103	2273.66	-0.000405952	2273.66	-0.00118	2273.66	-0.000272818			2273.66	-0.00557	2273.66	-0.00661	2273.66	-0.00556	2273.66	-0.00606
2256.31	-0.000635527	2256.31	-1.35767e-05	2256.31	3.33921e-07	2256.31	-0.000485926			2275.59	-0.000884679	2275.59	-0.000407214	2275.59	-0.00117	2275.59	-0.000271663			2275.59	-0.00558	2275.59	-0.00661	2275.59	-0.00556	2275.59	-0.00606
2258.24	-0.000639923	2258.24	-1.34158e-05	2258.24	5.06475e-07	2258.24	-0.000484562			2277.52	-0.000879355	2277.52	-0.000403552	2277.52	-0.00118	2277.52	-0.000270708			2277.52	-0.00556	2277.52	-0.00658	2277.52	-0.00556	2277.52	-0.00606
2260.16	-0.000641686	2260.16	-1.34137e-05	2260.16	4.68311e-07	2260.16	-0.000484252			2279.45	-0.000875776	2279.45	-0.000400266	2279.45	-0.00118	2279.45	-0.000270999			2279.45	-0.00554	2279.45	-0.00655	2279.45	-0.00556	2279.45	-0.00606
2262.09	-0.000641958	2262.09	-1.33378e-05	2262.09	3.3475e-07	2262.09	-0.000487978			2281.38	-0.000875569	2281.38	-0.000404283	2281.38	-0.00118	2281.38	-0.000271269			2281.38	-0.00554	2281.38	-0.00655	2281.38	-0.00556	2281.38	-0.00606
2264.02	-0.000647033	2264.02	-1.32302e-05	2264.02	2.97255e-07	2264.02	-0.000491964			2283.3	-0.00087743	2283.3	-0.000408035	2283.3	-0.00118	2283.3	-0.000271753			2283.3	-0.00556	2283.3	-0.00659	2283.3	-0.00557	2283.3	-0.00607
2265.95	-0.000647294	2265.95	-1.30383e-05	2265.95	3.25877e-07	2265.95	-0.000493781			2285.23	-0.000884956	2285.23	-0.000408803	2285.23	-0.00118	2285.23	-0.000272079			2285.23	-0.00556	2285.23	-0.00663	2285.23	-0.00557	2285.23	-0.00607
2267.88	-0.000646748	2267.88	-1.32292e-05	2267.88	2.8272e-07	2267.88	-0.000500444			2287.16	-0.000890587	2287.16	-0.00041054	2287.16	-0.00118	2287.16	-0.000271098			2287.16	-0.00558	2287.16	-0.00666	2287.16	-0.00557	2287.16	-0.00607
2269.8	-0.000650667	2269.8	-1.34826e-05	2269.8	3.62134e-07	2269.8	-0.000505349			2289.09	-0.000887515	2289.09	-0.000408746	2289.09	-0.00118	2289.09	-0.00027075			2289.09	-0.00558	2289.09	-0.00667	2289.09	-0.00557	2289.09	-0.00608
2271.73	-0.000653021	2271.73	-1.33332e-05	2271.73	4.20737e-07	2271.73	-0.000506227			2291.02	-0.000888027	2291.02	-0.000405599	2291.02	-0.00118	2291.02	-0.00027179			2291.02	-0.00559	2291.02	-0.00669	2291.02	-0.00558	2291.02	-0.00608
2273.66	-0.000658322	2273.66	-1.35536e-05	2273.66	6.12982e-07	2273.66	-0.000505672			2292.95	-0.000889451	2292.95	-0.000407849	2292.95	-0.00118	2292.95	-0.00027273			2292.95	-0.0056	2292.95	-0.00671	2292.95	-0.00558	2292.95	-0.00608
2275.59	-0.00066005	2275.59	-1.38664e-05	2275.59	5.14311e-07	2275.59	-0.000506583			2294.88	-0.000887217	2294.88	-0.000409489	2294.88	-0.00118	2294.88	-0.00027369			2294.88	-0.0056	2294.88	-0.00673	2294.88	-0.00559	2294.88	-0.00608
2277.52	-0.000660819	2277.52	-1.39477e-05	2277.52	3.39501e-07	2277.52	-0.000509653			2296.8	-0.000879305	2296.8	-0.000409171	2296.8	-0.00118	2296.8	-0.00027313			2296.8	-0.00562	2296.8	-0.00674	2296.8	-0.00558	2296.8	-0.00608
2279.45	-0.000664456	2279.45	-1.36796e-05	2279.45	3.89858e-07	2279.45	-0.000509657			2298.73	-0.000875433	2298.73	-0.000408402	2298.73	-0.00118	2298.73	-0.000272544			2298.73	-0.00563	2298.73	-0.00674	2298.73	-0.00557	2298.73	-0.00608
2281.38	-0.000668535	2281.38	-1.34416e-05	2281.38	5.23856e-07	2281.38	-0.000507333			2300.66	-0.000877556	2300.66	-0.000412222	2300.66	-0.00117	2300.66	-0.000273697			2300.66	-0.00559	2300.66	-0.00673	2300.66	-0.00558	2300.66	-0.00608
2283.3	-0.000674812	2283.3	-1.37621e-05	2283.3	5.42089e-07	2283.3	-0.000507712			2302.59	-0.000879302	2302.59	-0.000402082	2302.59	-0.00117	2302.59	-0.000273264			2302.59	-0.00553	2302.59	-0.0067	2302.59	-0.00559	2302.59	-0.00609
2285.23	-0.000675209	2285.23	-1.38209e-05	2285.23	4.97269e-07	2285.23	-0.000510137			2304.52	-0.000876267	2304.52	-0.000391447	2304.52	-0.00117	2304.52	-0.000271681			2304.52	-0.00556	2304.52	-0.00674	2304.52	-0.0056	2304.52	-0.0061
2287.16	-0.0006709	2287.16	-1.34727e-05	2287.16	5.57165e-07	2287.16	-0.000513413			2306.45	-0.000870935	2306.45	-0.00040026	2306.45	-0.00117	2306.45	-0.000271694			2306.45	-0.00561	2306.45	-0.00681	2306.45	-0.0056	2306.45	-0.00609
2289.09	-0.000669881	2289.09	-1.36885e-05	2289.09	5.43581e-07	2289.09	-0.000519927			2308.38	-0.000866448	2308.38	-0.000413434	2308.38	-0.00117	2308.38	-0.000270848			2308.38	-0.0056	2308.38	-0.0068	2308.38	-0.00559	2308.38	-0.00608
2291.02	-0.000671026	2291.02	-1.41767e-05	2291.02	5.03177e-07	2291.02	-0.000523297			2310.3	-0.000863204	2310.3	-0.000415418	2310.3	-0.00118	2310.3	-0.000270363			2310.3	-0.00555	2310.3	-0.00673	2310.3	-0.00556	2310.3	-0.00606
2292.95	-0.000669053	2292.95	-1.39953e-05	2292.95	5.4091e-07	2292.95	-0.000523854			2312.23	-0.000865674	2312.23	-0.00040151	2312.23	-0.00118	2312.23	-0.000270957			2312.23	-0.00546	2312.23	-0.00662	2312.23	-0.00553	2312.23	-0.00604
2294.88	-0.000671498	2294.88	-1.39481e-05	2294.88	4.94595e-07	2294.88	-0.000526476			2314.16	-0.000866084	2314.16	-0.00038639	2314.16	-0.00118	2314.16	-0.000271734			2314.16	-0.00533	2314.16	-0.0065	2314.16	-0.00549	2314.16	-0.006
2296.8	-0.000672146	2296.8	-1.40766e-05	2296.8	4.27771e-07	2296.8	-0.000528103			2316.09	-0.000854548	2316.09	-0.000390876	2316.09	-0.00118	2316.09	-0.000272557			2316.09	-0.00527	2316.09	-0.00643	2316.09	-0.00548	2316.09	-0.00598
2298.73	-0.00067042	2298.73	-1.37951e-05	2298.73	4.04694e-07	2298.73	-0.00052769			2318.02	-0.000842158	2318.02	-0.000406953	2318.02	-0.00118	2318.02	-0.000272684			2318.02	-0.00529	2318.02	-0.00641	2318.02	-0.00549	2318.02	-0.00598
2300.66	-0.000667884	2300.66	-1.3726e-05	2300.66	3.52853e-07	2300.66	-0.000533532			2319.95	-0.000845639	2319.95	-0.000419327	2319.95	-0.00118	2319.95	-0.000269818			2319.95	-0.00531	2319.95	-0.00639	2319.95	-0.0055	2319.95	-0.00598
2302.59	-0.000674162	2302.59	-1.4372e-05	2302.59	2.1465e-07	2302.59	-0.000535781			2321.87	-0.000845295	2321.87	-0.000421557	2321.87	-0.00118	2321.87	-0.000270808			2321.87	-0.00525	2321.87	-0.00631	2321.87	-0.00549	2321.87	-0.00599
2304.52	-0.000682594	2304.52	-1.49542e-05	2304.52	3.26841e-07	2304.52	-0.000534004			2323.8	-0.000837988	2323.8	-0.000411401	2323.8	-0.00118	2323.8	-0.000273407			2323.8	-0.00525	2323.8	-0.00625	2323.8	-0.00546	2323.8	-0.00596
2306.45	-0.000685918	2306.45	-1.50042e-05	2306.45	4.96615e-07	2306.45	-0.000536752			2325.73	-0.000846549	2325.73	-0.000407092	2325.73	-0.00119	2325.73	-0.000269706			2325.73	-0.00526	2325.73	-0.00628	2325.73	-0.00545	2325.73	-0.00596
2308.38	-0.000681983	2308.38	-1.46386e-05	2308.38	3.99451e-07	2308.38	-0.000541104			2327.66	-0.000841991	2327.66	-0.000405153	2327.66	-0.0012	2327.66	-0.000269222			2327.66	-0.00517	2327.66	-0.00625	2327.66	-0.00545	2327.66	-0.00597
2310.3	-0.000681457	2310.3	-1.42057e-05	2310.3	2.36067e-07	2310.3	-0.00054142			2329.59	-0.000829969	2329.59	-0.000405589	2329.59	-0.0012	2329.59	-0.00027036			2329.59	-0.00505	2329.59	-0.00617	2329.59	-0.00545	2329.59	-0.00593
2312.23	-0.000680816	2312.23	-1.38019e-05	2312.23	1.82106e-07	2312.23	-0.000537811			2331.52	-0.000803693	2331.52	-0.000422909	2331.52	-0.00119	2331.52	-0.000268553			2331.52	-0.00484	2331.52	-0.00597	2331.52	-0.00539	2331.52	-0.00588
2314.16	-0.000685254	2314.16	-1.42516e-05	2314.16	1.99115e-07	2314.16	-0.000542722			2333.45	-0.000780078	2333.45	-0.000424669	2333.45	-0.0012	2333.45	-0.00026773			2333.45	-0.00463	2333.45	-0.00572	2333.45	-0.00535	2333.45	-0.00587
2316.09	-0.000684251	2316.09	-1.44976e-05	2316.09	8.74764e-08	2316.09	-0.000557346			2335.37	-0.000742901	2335.37	-0.000403907	2335.37	-0.00119	2335.37	-0.000268512			2335.37	-0.0045	2335.37	-0.00551	2335.37	-0.00531	2335.37	-0.00582
2318.02	-0.000679121	2318.02	-1.37117e-05	2318.02	2.03008e-09	2318.02	-0.00056759			2337.3	-0.000712952	2337.3	-0.00039041	2337.3	-0.00118	2337.3	-0.00027005			2337.3	-0.00436	2337.3	-0.00528	2337.3	-0.00525	2337.3	-0.00576
2319.95	-0.00068942	2319.95	-1.32243e-05	2319.95	2.4429e-08	2319.95	-0.000564309			2339.23	-0.000716113	2339.23	-0.000371657	2339.23	-0.00119	2339.23	-0.000269393			2339.23	-0.00433	2339.23	-0.00524	2339.23	-0.00523	2339.23	-0.00576
2321.87	-0.000707203	2321.87	-1.40097e-05	2321.87	2.88218e-07	2321.87	-0.000562138			2341.16	-0.000733542	2341.16	-0.000368399	2341.16	-0.00119	2341.16	-0.00027016			2341.16	-0.0044	2341.16	-0.00536	2341.16	-0.00527	2341.16	-0.00579
2323.8	-0.000711416	2323.8	-1.355e-05	2323.8	5.65892e-07	2323.8	-0.000568736			2343.09	-0.000736013	2343.09	-0.000373414	2343.09	-0.00118	2343.09	-0.000268503			2343.09	-0.00432	2343.09	-0.00528	2343.09	-0.00524	2343.09	-0.00575
2325.73	-0.000711619	2325.73	-1.27624e-05	2325.73	4.78061e-07	2325.73	-0.000567617			2345.02	-0.000748346	2345.02	-0.000360769	2345.02	-0.00119	2345.02	-0.000268965			2345.02	-0.00438	2345.02	-0.00534	2345.02	-0.00526	2345.02	-0.00578
2327.66	-0.000714329	2327.66	-1.30655e-05	2327.66	4.80866e-07	2327.66	-0.000559373			2346.94	-0.000761359	2346.94	-0.000351836	2346.94	-0.00119	2346.94	-0.000269031			2346.94	-0.00449	2346.94	-0.00548	2346.94	-0.0053	2346.94	-0.00581
2329.59	-0.000711676	2329.59	-1.37768e-05	2329.59	4.59175e-07	2329.59	-0.000558394			2348.87	-0.000780891	2348.87	-0.0003541	2348.87	-0.00119	2348.87	-0.000270129			2348.87	-0.00459	2348.87	-0.00561	2348.87	-0.00531	2348.87	-0.00582
2331.52	-0.000705757	2331.52	-1.36329e-05	2331.52	5.80175e-08	2331.52	-0.000563732			2350.8	-0.000780054	2350.8	-0.000343943	2350.8	-0.00119	2350.8	-0.000270366			2350.8	-0.00464	2350.8	-0.00565	2350.8	-0.00533	2350.8	-0.00584
2333.45	-0.000706435	2333.45	-1.47047e-05	2333.45	1.1323e-07	2333.45	-0.000568122			2352.73	-0.000794056	2352.73	-0.000346797	2352.73	-0.00118	2352.73	-0.000269259			2352.73	-0.00472	2352.73	-0.00575	2352.73	-0.00536	2352.73	-0.00585
2335.37	-0.000719946	2335.37	-1.43998e-05	2335.37	5.87292e-07	2335.37	-0.000573536			2354.66	-0.000835859	2354.66	-0.000333279	2354.66	-0.00119	2354.66	-0.000270615			2354.66	-0.00498	2354.66	-0.00607	2354.66	-0.00539	2354.66	-0.00591
2337.3	-0.000717887	2337.3	-1.42698e-05	2337.3	4.08082e-07	2337.3	-0.00056712			2356.59	-0.000836263	2356.59	-0.000357674	2356.59	-0.00119	2356.59	-0.000272498			2356.59	-0.00507	2356.59	-0.00615	2356.59	-0.00544	2356.59	-0.00595
2339.23	-0.000716405	2339.23	-1.39222e-05	2339.23	2.36436e-07	2339.23	-0.000560527			2358.51	-0.000820131	2358.51	-0.000351429	2358.51	-0.00118	2358.51	-0.00027276			2358.51	-0.00503	2358.51	-0.00609	2358.51	-0.00542	2358.51	-0.00592
2341.16	-0.000717587	2341.16	-1.37875e-05	2341.16	2.28828e-07	2341.16	-0.000557497			2360.44	-0.000842083	2360.44	-0.000339168	2360.44	-0.00118	2360.44	-0.000273353			2360.44	-0.00511	2360.44	-0.00617	2360.44	-0.00543	2360.44	-0.00594
2343.09	-0.000730257	2343.09	-1.46836e-05	2343.09	1.68409e-07	2343.09	-0.000568721			2362.37	-0.000847535	2362.37	-0.000326302	2362.37	-0.00118	2362.37	-0.000275357			2362.37	-0.00513	2362.37	-0.00622	2362.37	-0.00545	2362.37	-0.00594
2345.02	-0.000727466	2345.02	-1.40799e-05	2345.02	3.60106e-07	2345.02	-0.000574856			2364.3	-0.000830998	2364.3	-0.000349379	2364.3	-0.00119	2364.3	-0.000272204			2364.3	-0.00519	2364.3	-0.00625	2364.3	-0.00544	2364.3	-0.00599
2346.94	-0.000735098	2346.94	-1.38769e-05	2346.94	4.22929e-07	2346.94	-0.000575837			2366.23	-0.000853171	2366.23	-0.000343879	2366.23	-0.00118	2366.23	-0.000275414			2366.23	-0.00529	2366.23	-0.0063	2366.23	-0.00546	2366.23	-0.00598
2348.87	-0.000734812	2348.87	-1.39762e-05	2348.87	5.62279e-07	2348.87	-0.000576761			2368.16	-0.000863907	2368.16	-0.000336827	2368.16	-0.00118	2368.16	-0.000273458			2368.16	-0.00531	2368.16	-0.00642	2368.16	-0.00548	2368.16	-0.00598
2350.8	-0.000737925	2350.8	-1.37607e-05	2350.8	6.31085e-07	2350.8	-0.000577426			2370.09	-0.000845917	2370.09	-0.000348367	2370.09	-0.00119	2370.09	-0.000275024			2370.09	-0.00535	2370.09	-0.00652	2370.09	-0.00548	2370.09	-0.00601
2352.73	-0.000746872	2352.73	-1.41629e-05	2352.73	6.35854e-07	2352.73	-0.000579602			2372.01	-0.00082772	2372.01	-0.000371748	2372.01	-0.00119	2372.01	-0.000277466			2372.01	-0.00542	2372.01	-0.00652	2372.01	-0.00548	2372.01	-0.00603
2354.66	-0.000743192	2354.66	-1.35202e-05	2354.66	1.13191e-06	2354.66	-0.000585095			2373.94	-0.000845986	2373.94	-0.000362102	2373.94	-0.00119	2373.94	-0.000276989			2373.94	-0.00537	2373.94	-0.00641	2373.94	-0.00548	2373.94	-0.006
2356.59	-0.000741115	2356.59	-1.44833e-05	2356.59	8.75514e-07	2356.59	-0.000580874			2375.87	-0.000848579	2375.87	-0.000363064	2375.87	-0.00118	2375.87	-0.000276454			2375.87	-0.0054	2375.87	-0.00643	2375.87	-0.00546	2375.87	-0.00599
2358.51	-0.000747639	2358.51	-1.3982e-05	2358.51	7.98395e-07	2358.51	-0.000577179			2377.8	-0.00083805	2377.8	-0.000357795	2377.8	-0.00118	2377.8	-0.000275322			2377.8	-0.00543	2377.8	-0.00652	2377.8	-0.00545	2377.8	-0.00599
2360.44	-0.00075065	2360.44	-1.38822e-05	2360.44	8.93294e-07	2360.44	-0.000582367			2379.73	-0.000842883	2379.73	-0.000352384	2379.73	-0.00118	2379.73	-0.000274627			2379.73	-0.00541	2379.73	-0.00652	2379.73	-0.00545	2379.73	-0.00598
2362.37	-0.000747728	2362.37	-1.36521e-05	2362.37	9.61233e-07	2362.37	-0.000580834			2381.66	-0.000845871	2381.66	-0.000350233	2381.66	-0.00118	2381.66	-0.000274989			2381.66	-0.00532	2381.66	-0.00638	2381.66	-0.00545	2381.66	-0.00596
2364.3	-0.00075486	2364.3	-1.4017e-05	2364.3	1.21038e-06	2364.3	-0.000572868			2383.59	-0.00084094	2383.59	-0.000357211	2383.59	-0.00118	2383.59	-0.000274401			2383.59	-0.00522	2383.59	-0.00625	2383.59	-0.00545	2383.59	-0.00596
2366.23	-0.00076696	2366.23	-1.44998e-05	2366.23	6.87745e-07	2366.23	-0.000577101			2385.51	-0.000838885	2385.51	-0.00036436	2385.51	-0.00118	2385.51	-0.00027339			2385.51	-0.00519	2385.51	-0.00622	2385.51	-0.00544	2385.51	-0.00595
2368.16	-0.000758197	2368.16	-1.40036e-05	2368.16	9.39264e-07	2368.16	-0.000580838			2387.44	-0.000844645	2387.44	-0.000367562	2387.44	-0.00118	2387.44	-0.000271932			2387.44	-0.00521	2387.44	-0.00627	2387.44	-0.00543	2387.44	-0.00594
2370.09	-0.000744153	2370.09	-1.34441e-05	2370.09	1.35913e-06	2370.09	-0.000570947			2389.37	-0.000851949	2389.37	-0.000365357	2389.37	-0.00118	2389.37	-0.000271846			2389.37	-0.00522	2389.37	-0.00627	2389.37	-0.00544	2389.37	-0.00595
2372.01	-0.000754085	2372.01	-1.42465e-05	2372.01	1.25367e-06	2372.01	-0.000567279			2391.3	-0.000853506	2391.3	-0.000365639	2391.3	-0.00118	2391.3	-0.000270821			2391.3	-0.00523	2391.3	-0.00627	2391.3	-0.00545	2391.3	-0.00595
2373.94	-0.000768348	2373.94	-1.48136e-05	2373.94	1.21763e-06	2373.94	-0.000571434			2393.23	-0.00084915	2393.23	-0.000368336	2393.23	-0.00118	2393.23	-0.000270982			2393.23	-0.00525	2393.23	-0.00627	2393.23	-0.00544	2393.23	-0.00595
2375.87	-0.000762704	2375.87	-1.41908e-05	2375.87	1.17379e-06	2375.87	-0.000575188			2395.16	-0.000843359	2395.16	-0.000369329	2395.16	-0.00118	2395.16	-0.000273431			2395.16	-0.00525	2395.16	-0.00627	2395.16	-0.00545	2395.16	-0.00596
2377.8	-0.00076434	2377.8	-1.43248e-05	2377.8	1.16967e-06	2377.8	-0.000580991			2397.08	-0.000842752	2397.08	-0.000366446	2397.08	-0.00118	2397.08	-0.000273286			2397.08	-0.00523	2397.08	-0.00626	2397.08	-0.00545	2397.08	-0.00596
2379.73	-0.000771799	2379.73	-1.44565e-05	2379.73	9.37956e-07	2379.73	-0.000584993			2399.01	-0.000849941	2399.01	-0.000367345	2399.01	-0.00118	2399.01	-0.000271475			2399.01	-0.00524	2399.01	-0.00627	2399.01	-0.00545	2399.01	-0.00596
2381.66	-0.000771344	2381.66	-1.4221e-05	2381.66	9.94033e-07	2381.66	-0.000583744			2400.94	-0.000854312	2400.94	-0.000370493	2400.94	-0.00118	2400.94	-0.000271369			2400.94	-0.00525	2400.94	-0.00627	2400.94	-0.00545	2400.94	-0.00596
2383.59	-0.000773345	2383.59	-1.41792e-05	2383.59	8.69994e-07	2383.59	-0.000586468			2402.87	-0.000848704	2402.87	-0.000373909	2402.87	-0.00118	2402.87	-0.000271528			2402.87	-0.00527	2402.87	-0.00629	2402.87	-0.00546	2402.87	-0.00597
2385.51	-0.000779316	2385.51	-1.41625e-05	2385.51	7.39931e-07	2385.51	-0.000592139			2404.8	-0.000843288	2404.8	-0.000373218	2404.8	-0.00118	2404.8	-0.00027134			2404.8	-0.00527	2404.8	-0.00629	2404.8	-0.00544	2404.8	-0.00596
2387.44	-0.000788418	2387.44	-1.43197e-05	2387.44	8.40799e-07	2387.44	-0.000599419			2406.73	-0.000843235	2406.73	-0.000374147	2406.73	-0.00118	2406.73	-0.000272053			2406.73	-0.00526	2406.73	-0.00628	2406.73	-0.00544	2406.73	-0.00594
2389.37	-0.00079245	2389.37	-1.46323e-05	2389.37	1.01561e-06	2389.37	-0.000603293			2408.66	-0.000846484	2408.66	-0.000381595	2408.66	-0.00118	2408.66	-0.000272513			2408.66	-0.00527	2408.66	-0.00629	2408.66	-0.00544	2408.66	-0.00594
2391.3	-0.000794107	2391.3	-1.49047e-05	2391.3	1.0388e-06	2391.3	-0.000601734			2410.58	-0.000846244	2410.58	-0.000381102	2410.58	-0.00118	2410.58	-0.000271834			2410.58	-0.00528	2410.58	-0.00631	2410.58	-0.00545	2410.58	-0.00595
2393.23	-0.000797398	2393.23	-1.52054e-05	2393.23	9.36076e-07	2393.23	-0.000597698			2412.51	-0.000842053	2412.51	-0.000376454	2412.51	-0.00118	2412.51	-0.000272139			2412.51	-0.0053	2412.51	-0.00633	2412.51	-0.00544	2412.51	-0.00594
2395.16	-0.000797915	2395.16	-1.50405e-05	2395.16	8.31923e-07	2395.16	-0.000597347			2414.44	-0.000842243	2414.44	-0.000379861	2414.44	-0.00118	2414.44	-0.000271988			2414.44	-0.00531	2414.44	-0.00634	2414.44	-0.00543	2414.44	-0.00593
2397.08	-0.000794545	2397.08	-1.4785e-05	2397.08	7.9915e-07	2397.08	-0.000598889			2416.37	-0.000850124	2416.37	-0.000384272	2416.37	-0.00118	2416.37	-0.00027164			2416.37	-0.0053	2416.37	-0.00633	2416.37	-0.00543	2416.37	-0.00593
2399.01	-0.000793514	2399.01	-1.51022e-05	2399.01	6.8439e-07	2399.01	-0.000600676			2418.3	-0.000854472	2418.3	-0.000384606	2418.3	-0.00118	2418.3	-0.000271152			2418.3	-0.00532	2418.3	-0.00633	2418.3	-0.00544	2418.3	-0.00593
2400.94	-0.000797823	2400.94	-1.52069e-05	2400.94	6.96803e-07	2400.94	-0.000598124			2420.23	-0.000847708	2420.23	-0.000383671	2420.23	-0.00118	2420.23	-0.0002705			2420.23	-0.00532	2420.23	-0.00633	2420.23	-0.00543	2420.23	-0.00593
2402.87	-0.000798286	2402.87	-1.51694e-05	2402.87	6.38413e-07	2402.87	-0.000597467			2422.15	-0.000842612	2422.15	-0.000381092	2422.15	-0.00118	2422.15	-0.000269979			2422.15	-0.00531	2422.15	-0.00632	2422.15	-0.00542	2422.15	-0.00592
2404.8	-0.000797869	2404.8	-1.50207e-05	2404.8	6.17483e-07	2404.8	-0.000596758			2424.08	-0.000842438	2424.08	-0.000382252	2424.08	-0.00118	2424.08	-0.000270299			2424.08	-0.00532	2424.08	-0.00632	2424.08	-0.00541	2424.08	-0.00591
2406.73	-0.000797023	2406.73	-1.49278e-05	2406.73	7.68219e-07	2406.73	-0.000595919			2426.01	-0.000836695	2426.01	-0.000384458	2426.01	-0.00117	2426.01	-0.000272224			2426.01	-0.00534	2426.01	-0.00635	2426.01	-0.00542	2426.01	-0.00592
2408.66	-0.000795592	2408.66	-1.52834e-05	2408.66	8.90902e-07	2408.66	-0.000595605			2427.94	-0.000836608	2427.94	-0.000384439	2427.94	-0.00118	2427.94	-0.000272584			2427.94	-0.00534	2427.94	-0.00634	2427.94	-0.00543	2427.94	-0.00592
2410.58	-0.000792961	2410.58	-1.5363e-05	2410.58	8.10583e-07	2410.58	-0.000596392			2429.87	-0.000843984	2429.87	-0.00038551	2429.87	-0.00118	2429.87	-0.000271358			2429.87	-0.00534	2429.87	-0.00634	2429.87	-0.00542	2429.87	-0.00592
2412.51	-0.000794294	2412.51	-1.51923e-05	2412.51	6.47888e-07	2412.51	-0.000593881			2431.8	-0.00084452	2431.8	-0.000385475	2431.8	-0.00118	2431.8	-0.000270461			2431.8	-0.00533	2431.8	-0.00635	2431.8	-0.00541	2431.8	-0.00592
2414.44	-0.000796515	2414.44	-1.53891e-05	2414.44	6.96873e-07	2414.44	-0.000592492			2433.72	-0.000844242	2433.72	-0.000381848	2433.72	-0.00117	2433.72	-0.000270204			2433.72	-0.00532	2433.72	-0.00636	2433.72	-0.0054	2433.72	-0.00591
2416.37	-0.000790745	2416.37	-1.50027e-05	2416.37	7.50568e-07	2416.37	-0.00059564			2435.65	-0.000842481	2435.65	-0.00037813	2435.65	-0.00117	2435.65	-0.000270886			2435.65	-0.00533	2435.65	-0.00636	2435.65	-0.0054	2435.65	-0.0059
2418.3	-0.000790859	2418.3	-1.47365e-05	2418.3	6.53675e-07	2418.3	-0.000596237			2437.58	-0.000837093	2437.58	-0.000376533	2437.58	-0.00118	2437.58	-0.00027228			2437.58	-0.00533	2437.58	-0.00636	2437.58	-0.00541	2437.58	-0.00591
2420.23	-0.000795596	2420.23	-1.49956e-05	2420.23	6.21069e-07	2420.23	-0.000592793			2439.51	-0.000829933	2439.51	-0.00037304	2439.51	-0.00118	2439.51	-0.00027253			2439.51	-0.00533	2439.51	-0.00635	2439.51	-0.00541	2439.51	-0.0059
2422.15	-0.000793984	2422.15	-1.52242e-05	2422.15	6.91951e-07	2422.15	-0.000591933			2441.44	-0.000833332	2441.44	-0.000372479	2441.44	-0.00118	2441.44	-0.000271443			2441.44	-0.00533	2441.44	-0.00633	2441.44	-0.00541	2441.44	-0.00591
2424.08	-0.000791889	2424.08	-1.53913e-05	2424.08	9.7119e-07	2424.08	-0.00059095			2443.37	-0.000834317	2443.37	-0.000378819	2443.37	-0.00117	2443.37	-0.000269945			2443.37	-0.00534	2443.37	-0.00632	2443.37	-0.0054	2443.37	-0.00591
2426.01	-0.000796968	2426.01	-1.56992e-05	2426.01	8.85096e-07	2426.01	-0.000593194			2445.3	-0.000829998	2445.3	-0.000382759	2445.3	-0.00117	2445.3	-0.000269588			2445.3	-0.00535	2445.3	-0.00635	2445.3	-0.00539	2445.3	-0.00591
2427.94	-0.000800448	2427.94	-1.58102e-05	2427.94	7.15097e-07	2427.94	-0.000598311			2447.22	-0.000822177	2447.22	-0.000379429	2447.22	-0.00117	2447.22	-0.000270686			2447.22	-0.00537	2447.22	-0.00638	2447.22	-0.00539	2447.22	-0.0059
2429.87	-0.000792993	2429.87	-1.53173e-05	2429.87	8.46925e-07	2429.87	-0.000595183			2449.15	-0.000826249	2449.15	-0.0003769	2449.15	-0.00117	2449.15	-0.000270881			2449.15	-0.00538	2449.15	-0.00638	2449.15	-0.00541	2449.15	-0.00591
2431.8	-0.000787267	2431.8	-1.4971e-05	2431.8	9.97571e-07	2431.8	-0.000588146			2451.08	-0.000832803	2451.08	-0.000373516	2451.08	-0.00117	2451.08	-0.000270557			2451.08	-0.00536	2451.08	-0.00637	2451.08	-0.00542	2451.08	-0.00592
2433.72	-0.000792405	2433.72	-1.5148e-05	2433.72	7.82637e-07	2433.72	-0.000588158			2453.01	-0.000829038	2453.01	-0.000372137	2453.01	-0.00117	2453.01	-0.000269859			2453.01	-0.00536	2453.01	-0.00637	2453.01	-0.0054	2453.01	-0.0059
2435.65	-0.000799124	2435.65	-1.55111e-05	2435.65	7.3703e-07	2435.65	-0.000586531			2454.94	-0.000825751	2454.94	-0.000374477	2454.94	-0.00117	2454.94	-0.000269571			2454.94	-0.00537	2454.94	-0.00639	2454.94	-0.00538	2454.94	-0.00589
2437.58	-0.000799041	2437.58	-1.55548e-05	2437.58	8.46925e-07	2437.58	-0.000583445			2456.87	-0.000826383	2456.87	-0.000374175	2456.87	-0.00117	2456.87	-0.00026952			2456.87	-0.00539	2456.87	-0.00642	2456.87	-0.00539	2456.87	-0.00589
2439.51	-0.000792802	2439.51	-1.49192e-05	2439.51	8.31846e-07	2439.51	-0.000586846			2458.8	-0.000823846	2458.8	-0.000377065	2458.8	-0.00118	2458.8	-0.00027009			2458.8	-0.0054	2458.8	-0.00643	2458.8	-0.0054	2458.8	-0.0059
2441.44	-0.00078699	2441.44	-1.4487e-05	2441.44	7.97189e-07	2441.44	-0.000589652			2460.72	-0.000825871	2460.72	-0.000382929	2460.72	-0.00117	2460.72	-0.000270618			2460.72	-0.00541	2460.72	-0.00643	2460.72	-0.00539	2460.72	-0.0059
2443.37	-0.000787386	2443.37	-1.47787e-05	2443.37	6.80486e-07	2443.37	-0.000583036			2462.65	-0.000824332	2462.65	-0.00037748	2462.65	-0.00117	2462.65	-0.000271857			2462.65	-0.00543	2462.65	-0.00644	2462.65	-0.00539	2462.65	-0.0059
2445.3	-0.000791506	2445.3	-1.54417e-05	2445.3	6.46802e-07	2445.3	-0.000581561			2464.58	-0.000814724	2464.58	-0.0003757	2464.58	-0.00117	2464.58	-0.000270233			2464.58	-0.00542	2464.58	-0.00644	2464.58	-0.0054	2464.58	-0.0059
2447.22	-0.000788441	2447.22	-1.54553e-05	2447.22	6.58939e-07	2447.22	-0.000582898			2466.51	-0.000817584	2466.51	-0.000377333	2466.51	-0.00117	2466.51	-0.000269039			2466.51	-0.00543	2466.51	-0.00645	2466.51	-0.0054	2466.51	-0.0059
2449.15	-0.000787077	2449.15	-1.51855e-05	2449.15	9.28172e-07	2449.15	-0.00058313			2468.44	-0.000820143	2468.44	-0.000379714	2468.44	-0.00117	2468.44	-0.00026922			2468.44	-0.00545	2468.44	-0.00646	2468.44	-0.0054	2468.44	-0.00589
2451.08	-0.000788491	2451.08	-1.55784e-05	2451.08	1.23662e-06	2451.08	-0.000578664			2470.37	-0.000812015	2470.37	-0.000385436	2470.37	-0.00117	2470.37	-0.000269705			2470.37	-0.00547	2470.37	-0.00646	2470.37	-0.0054	2470.37	-0.0059
2453.01	-0.000790021	2453.01	-1.57336e-05	2453.01	1.18616e-06	2453.01	-0.000573278			2472.29	-0.000818344	2472.29	-0.000382637	2472.29	-0.00117	2472.29	-0.00026978			2472.29	-0.00548	2472.29	-0.00648	2472.29	-0.0054	2472.29	-0.00591
2454.94	-0.000787195	2454.94	-1.54447e-05	2454.94	1.11553e-06	2454.94	-0.000569588			2474.22	-0.000826897	2474.22	-0.000378302	2474.22	-0.00117	2474.22	-0.000269668			2474.22	-0.00549	2474.22	-0.0065	2474.22	-0.0054	2474.22	-0.00591
2456.87	-0.00078318	2456.87	-1.52638e-05	2456.87	1.01153e-06	2456.87	-0.000574579			2476.15	-0.000824846	2476.15	-0.000375255	2476.15	-0.00117	2476.15	-0.000269694			2476.15	-0.00546	2476.15	-0.0065	2476.15	-0.0054	2476.15	-0.00591
2458.8	-0.000785668	2458.8	-1.54682e-05	2458.8	9.33302e-07	2458.8	-0.000576224			2478.08	-0.000824374	2478.08	-0.000374324	2478.08	-0.00117	2478.08	-0.000268881			2478.08	-0.00547	2478.08	-0.00651	2478.08	-0.0054	2478.08	-0.0059
2460.72	-0.000786131	2460.72	-1.53022e-05	2460.72	1.1552e-06	2460.72	-0.000571286			2480.01	-0.000820208	2480.01	-0.000377578	2480.01	-0.00117	2480.01	-0.000268116			2480.01	-0.00549	2480.01	-0.00652	2480.01	-0.0054	2480.01	-0.00589
2462.65	-0.000782677	2462.65	-1.47776e-05	2462.65	1.14958e-06	2462.65	-0.000571971			2481.94	-0.000820889	2481.94	-0.000380996	2481.94	-0.00117	2481.94	-0.000268842			2481.94	-0.0055	2481.94	-0.00651	2481.94	-0.00539	2481.94	-0.00588
2464.58	-0.000780244	2464.58	-1.4622e-05	2464.58	8.14082e-07	2464.58	-0.000574071			2483.86	-0.000823171	2483.86	-0.000385655	2483.86	-0.00117	2483.86	-0.000269009			2483.86	-0.00551	2483.86	-0.00653	2483.86	-0.00537	2483.86	-0.00588
2466.51	-0.000773692	2466.51	-1.4622e-05	2466.51	6.93707e-07	2466.51	-0.000571699			2485.79	-0.000819537	2485.79	-0.000386077	2485.79	-0.00117	2485.79	-0.000268405			2485.79	-0.00551	2485.79	-0.00652	2485.79	-0.00537	2485.79	-0.00588
2468.44	-0.000771106	2468.44	-1.44712e-05	2468.44	6.97578e-07	2468.44	-0.000568565			2487.72	-0.000821372	2487.72	-0.000381653	2487.72	-0.00117	2487.72	-0.000268739			2487.72	-0.00552	2487.72	-0.00652	2487.72	-0.00538	2487.72	-0.00588
2470.37	-0.000775587	2470.37	-1.4873e-05	2470.37	6.46055e-07	2470.37	-0.00056792			2489.65	-0.000824076	2489.65	-0.000381688	2489.65	-0.00117	2489.65	-0.000268885			2489.65	-0.00553	2489.65	-0.00653	2489.65	-0.00538	2489.65	-0.00588
2472.29	-0.000776418	2472.29	-1.51401e-05	2472.29	6.40438e-07	2472.29	-0.000567042			2491.58	-0.000822315	2491.58	-0.000384757	2491.58	-0.00117	2491.58	-0.000268732			2491.58	-0.00555	2491.58	-0.00657	2491.58	-0.00538	2491.58	-0.00588
2474.22	-0.000773295	2474.22	-1.51071e-05	2474.22	1.10521e-06	2474.22	-0.000562548			2493.51	-0.000826444	2493.51	-0.0003814	2493.51	-0.00117	2493.51	-0.000268724			2493.51	-0.00557	2493.51	-0.0066	2493.51	-0.00537	2493.51	-0.00587
2476.15	-0.0007732	2476.15	-1.53286e-05	2476.15	1.17269e-06	2476.15	-0.000564979			2495.44	-0.000831397	2495.44	-0.000382454	2495.44	-0.00116	2495.44	-0.000268779			2495.44	-0.00558	2495.44	-0.00658	2495.44	-0.00538	2495.44	-0.00588
2478.08	-0.000769072	2478.08	-1.54743e-05	2478.08	1.132e-06	2478.08	-0.000566332			2497.36	-0.000830196	2497.36	-0.000389257	2497.36	-0.00117	2497.36	-0.000268687			2497.36	-0.00559	2497.36	-0.0066	2497.36	-0.00538	2497.36	-0.00588
2480.01	-0.000761831	2480.01	-1.53902e-05	2480.01	1.24744e-06	2480.01	-0.000562567			2499.29	-0.000832699	2499.29	-0.000386213	2499.29	-0.00117	2499.29	-0.000269289			2499.29	-0.00559	2499.29	-0.00663	2499.29	-0.00538	2499.29	-0.00587
2481.94	-0.000759935	2481.94	-1.49949e-05	2481.94	1.28238e-06	2481.94	-0.000556019			2501.22	-0.000828867	2501.22	-0.000386751	2501.22	-0.00117	2501.22	-0.000269442			2501.22	-0.0056	2501.22	-0.00662	2501.22	-0.00537	2501.22	-0.00587
2483.86	-0.000762113	2483.86	-1.5085e-05	2483.86	1.2025e-06	2483.86	-0.000553787			2503.15	-0.000819492	2503.15	-0.000392502	2503.15	-0.00117	2503.15	-0.000268865			2503.15	-0.00561	2503.15	-0.00662	2503.15	-0.00537	2503.15	-0.00587
2485.79	-0.000757576	2485.79	-1.47939e-05	2485.79	1.21791e-06	2485.79	-0.000555135			2505.08	-0.000816516	2505.08	-0.000392151	2505.08	-0.00116	2505.08	-0.000268446			2505.08	-0.00561	2505.08	-0.00664	2505.08	-0.00536	2505.08	-0.00587
2487.72	-0.000755921	2487.72	-1.46294e-05	2487.72	1.01868e-06	2487.72	-0.000554301			2507.01	-0.000819863	2507.01	-0.000391334	2507.01	-0.00116	2507.01	-0.000267542			2507.01	-0.00564	2507.01	-0.00665	2507.01	-0.00536	2507.01	-0.00587
2489.65	-0.000760283	2489.65	-1.52047e-05	2489.65	8.7504e-07	2489.65	-0.000550993			2508.93	-0.000830115	2508.93	-0.000391665	2508.93	-0.00117	2508.93	-0.000266618			2508.93	-0.00567	2508.93	-0.00667	2508.93	-0.00536	2508.93	-0.00587
2491.58	-0.000762745	2491.58	-1.53736e-05	2491.58	7.97038e-07	2491.58	-0.000550174			2510.86	-0.000837898	2510.86	-0.000396882	2510.86	-0.00117	2510.86	-0.000267446			2510.86	-0.00566	2510.86	-0.00667	2510.86	-0.00536	2510.86	-0.00587
2493.51	-0.000757357	2493.51	-1.49382e-05	2493.51	8.61747e-07	2493.51	-0.000547953			2512.79	-0.00083487	2512.79	-0.000397876	2512.79	-0.00116	2512.79	-0.000268369			2512.79	-0.00566	2512.79	-0.00669	2512.79	-0.00536	2512.79	-0.00586
2495.44	-0.000748638	2495.44	-1.44954e-05	2495.44	1.08815e-06	2495.44	-0.00054314			2514.72	-0.000831984	2514.72	-0.000396536	2514.72	-0.00116	2514.72	-0.000267938			2514.72	-0.00569	2514.72	-0.00671	2514.72	-0.00536	2514.72	-0.00586
2497.36	-0.000740731	2497.36	-1.44976e-05	2497.36	1.09159e-06	2497.36	-0.000540004			2516.65	-0.000832992	2516.65	-0.000395502	2516.65	-0.00116	2516.65	-0.000266859			2516.65	-0.0057	2516.65	-0.00673	2516.65	-0.00535	2516.65	-0.00585
2499.29	-0.000742887	2499.29	-1.49658e-05	2499.29	9.19733e-07	2499.29	-0.000540448			2518.58	-0.000831676	2518.58	-0.000395251	2518.58	-0.00116	2518.58	-0.000266447			2518.58	-0.00571	2518.58	-0.00676	2518.58	-0.00536	2518.58	-0.00586
2501.22	-0.000744861	2501.22	-1.52269e-05	2501.22	1.14407e-06	2501.22	-0.000537236			2520.51	-0.000831234	2520.51	-0.000403904	2520.51	-0.00116	2520.51	-0.000266757			2520.51	-0.00574	2520.51	-0.00675	2520.51	-0.00536	2520.51	-0.00586
2503.15	-0.000742724	2503.15	-1.51784e-05	2503.15	1.56863e-06	2503.15	-0.000533807			2522.43	-0.00082759	2522.43	-0.000405137	2522.43	-0.00116	2522.43	-0.000268256			2522.43	-0.00576	2522.43	-0.00676	2522.43	-0.00536	2522.43	-0.00585
2505.08	-0.000736268	2505.08	-1.48218e-05	2505.08	1.538e-06	2505.08	-0.000531111			2524.36	-0.000825936	2524.36	-0.000402039	2524.36	-0.00116	2524.36	-0.000269544			2524.36	-0.00576	2524.36	-0.00678	2524.36	-0.00535	2524.36	-0.00585
2507.01	-0.000729937	2507.01	-1.44756e-05	2507.01	1.36928e-06	2507.01	-0.000531246			2526.29	-0.000836334	2526.29	-0.00039837	2526.29	-0.00116	2526.29	-0.000268471			2526.29	-0.00576	2526.29	-0.00678	2526.29	-0.00535	2526.29	-0.00586
2508.93	-0.000729056	2508.93	-1.44716e-05	2508.93	1.11634e-06	2508.93	-0.000532014			2528.22	-0.000844252	2528.22	-0.000394629	2528.22	-0.00116	2528.22	-0.000266928			2528.22	-0.00579	2528.22	-0.00679	2528.22	-0.00535	2528.22	-0.00585
2510.86	-0.000725309	2510.86	-1.4476e-05	2510.86	9.90417e-07	2510.86	-0.000529303			2530.15	-0.000842579	2530.15	-0.000399751	2530.15	-0.00116	2530.15	-0.000266388			2530.15	-0.00581	2530.15	-0.00682	2530.15	-0.00534	2530.15	-0.00583
2512.79	-0.000722352	2512.79	-1.45329e-05	2512.79	1.05998e-06	2512.79	-0.000522924			2532.08	-0.000835221	2532.08	-0.000406167	2532.08	-0.00116	2532.08	-0.000267026			2532.08	-0.00582	2532.08	-0.00685	2532.08	-0.00534	2532.08	-0.00582
2514.72	-0.000721301	2514.72	-1.47014e-05	2514.72	1.01833e-06	2514.72	-0.000520861			2534.01	-0.000837747	2534.01	-0.00040691	2534.01	-0.00116	2534.01	-0.000266962			2534.01	-0.00583	2534.01	-0.00685	2534.01	-0.00535	2534.01	-0.00583
2516.65	-0.000714112	2516.65	-1.46936e-05	2516.65	1.06329e-06	2516.65	-0.000522726			2535.93	-0.000840137	2535.93	-0.000406467	2535.93	-0.00116	2535.93	-0.000267166			2535.93	-0.00584	2535.93	-0.00685	2535.93	-0.00536	2535.93	-0.00584
2518.58	-0.000713392	2518.58	-1.49669e-05	2518.58	1.18433e-06	2518.58	-0.00051826			2537.86	-0.000840453	2537.86	-0.000410019	2537.86	-0.00116	2537.86	-0.000267393			2537.86	-0.00585	2537.86	-0.00687	2537.86	-0.00536	2537.86	-0.00584
2520.51	-0.00071951	2520.51	-1.5073e-05	2520.51	1.02516e-06	2520.51	-0.000513972			2539.79	-0.000845743	2539.79	-0.000416213	2539.79	-0.00116	2539.79	-0.000266873			2539.79	-0.00588	2539.79	-0.0069	2539.79	-0.00536	2539.79	-0.00585
2522.43	-0.000715961	2522.43	-1.50109e-05	2522.43	7.91172e-07	2522.43	-0.000513809			2541.72	-0.000853102	2541.72	-0.000412898	2541.72	-0.00116	2541.72	-0.00026608			2541.72	-0.00591	2541.72	-0.00694	2541.72	-0.00536	2541.72	-0.00584
2524.36	-0.000707376	2524.36	-1.50989e-05	2524.36	1.0106e-06	2524.36	-0.000508861			2543.65	-0.000853483	2543.65	-0.000414164	2543.65	-0.00116	2543.65	-0.000265833			2543.65	-0.00592	2543.65	-0.00695	2543.65	-0.00536	2543.65	-0.00583
2526.29	-0.000706724	2526.29	-1.51255e-05	2526.29	1.27971e-06	2526.29	-0.000504596			2545.58	-0.000843608	2545.58	-0.000421661	2545.58	-0.00116	2545.58	-0.000265608			2545.58	-0.00592	2545.58	-0.00695	2545.58	-0.00536	2545.58	-0.00584
2528.22	-0.000707203	2528.22	-1.5036e-05	2528.22	1.23737e-06	2528.22	-0.000502009			2547.51	-0.00084137	2547.51	-0.000420273	2547.51	-0.00116	2547.51	-0.000265853			2547.51	-0.00594	2547.51	-0.00698	2547.51	-0.00536	2547.51	-0.00584
2530.15	-0.000705158	2530.15	-1.5076e-05	2530.15	1.04121e-06	2530.15	-0.000500879			2549.43	-0.000851768	2549.43	-0.000414801	2549.43	-0.00116	2549.43	-0.000266635			2549.43	-0.00596	2549.43	-0.00697	2549.43	-0.00536	2549.43	-0.00584
2532.08	-0.000699481	2532.08	-1.5058e-05	2532.08	1.30138e-06	2532.08	-0.000500232			2551.36	-0.000852234	2551.36	-0.000414313	2551.36	-0.00116	2551.36	-0.000266516			2551.36	-0.00598	2551.36	-0.007	2551.36	-0.00536	2551.36	-0.00585
2534.01	-0.000694728	2534.01	-1.48913e-05	2534.01	1.51463e-06	2534.01	-0.000497834			2553.29	-0.00084796	2553.29	-0.000417819	2553.29	-0.00116	2553.29	-0.000266978			2553.29	-0.00601	2553.29	-0.00707	2553.29	-0.00535	2553.29	-0.00585
2535.93	-0.000690936	2535.93	-1.43628e-05	2535.93	1.32742e-06	2535.93	-0.000496417			2555.22	-0.000856561	2555.22	-0.00041991	2555.22	-0.00116	2555.22	-0.000267106			2555.22	-0.00602	2555.22	-0.00707	2555.22	-0.00534	2555.22	-0.00583
2537.86	-0.000686233	2537.86	-1.43701e-05	2537.86	1.11446e-06	2537.86	-0.000496887			2557.15	-0.000861958	2557.15	-0.00041878	2557.15	-0.00116	2557.15	-0.000266971			2557.15	-0.00603	2557.15	-0.00707	2557.15	-0.00535	2557.15	-0.00584
2539.79	-0.000682514	2539.79	-1.46412e-05	2539.79	1.33844e-06	2539.79	-0.000489998			2559.07	-0.000864301	2559.07	-0.000419967	2559.07	-0.00116	2559.07	-0.000266079			2559.07	-0.00604	2559.07	-0.00708	2559.07	-0.00535	2559.07	-0.00584
2541.72	-0.000677843	2541.72	-1.44873e-05	2541.72	1.45496e-06	2541.72	-0.000485252			2561	-0.000862358	2561	-0.000422778	2561	-0.00116	2561	-0.000265315			2561	-0.00606	2561	-0.00709	2561	-0.00535	2561	-0.00585
2543.65	-0.000674002	2543.65	-1.43263e-05	2543.65	1.1592e-06	2543.65	-0.000486989			2562.93	-0.000856552	2562.93	-0.000423415	2562.93	-0.00116	2562.93	-0.000265964			2562.93	-0.0061	2562.93	-0.00714	2562.93	-0.00534	2562.93	-0.00584
2545.58	-0.000674331	2545.58	-1.43551e-05	2545.58	8.90424e-07	2545.58	-0.000483907			2564.86	-0.000858113	2564.86	-0.000423469	2564.86	-0.00116	2564.86	-0.000266336			2564.86	-0.00614	2564.86	-0.00718	2564.86	-0.00534	2564.86	-0.00583
2547.51	-0.000674263	2547.51	-1.44807e-05	2547.51	8.09824e-07	2547.51	-0.000480576			2566.79	-0.000867504	2566.79	-0.000422475	2566.79	-0.00116	2566.79	-0.000266958			2566.79	-0.00616	2566.79	-0.0072	2566.79	-0.00535	2566.79	-0.00584
2549.43	-0.00066941	2549.43	-1.4201e-05	2549.43	7.74519e-07	2549.43	-0.000478035			2568.72	-0.000869695	2568.72	-0.000420072	2568.72	-0.00116	2568.72	-0.000266776			2568.72	-0.00617	2568.72	-0.00722	2568.72	-0.00536	2568.72	-0.00584
2551.36	-0.000662889	2551.36	-1.40311e-05	2551.36	8.14006e-07	2551.36	-0.000475757			2570.65	-0.000866027	2570.65	-0.000428928	2570.65	-0.00116	2570.65	-0.000266597			2570.65	-0.00615	2570.65	-0.00722	2570.65	-0.00535	2570.65	-0.00583
2553.29	-0.00065909	2553.29	-1.41934e-05	2553.29	8.66141e-07	2553.29	-0.000474845			2572.57	-0.000858755	2572.57	-0.000434344	2572.57	-0.00115	2572.57	-0.000266575			2572.57	-0.00616	2572.57	-0.00724	2572.57	-0.00534	2572.57	-0.00583
2555.22	-0.000657325	2555.22	-1.40763e-05	2555.22	9.27033e-07	2555.22	-0.000472415			2574.5	-0.000860602	2574.5	-0.000429648	2574.5	-0.00116	2574.5	-0.000266955			2574.5	-0.00618	2574.5	-0.00726	2574.5	-0.00535	2574.5	-0.00583
2557.15	-0.000656496	2557.15	-1.4103e-05	2557.15	9.73104e-07	2557.15	-0.000470115			2576.43	-0.000870812	2576.43	-0.00042758	2576.43	-0.00116	2576.43	-0.000267773			2576.43	-0.00622	2576.43	-0.00726	2576.43	-0.00536	2576.43	-0.00583
2559.07	-0.000654888	2559.07	-1.42268e-05	2559.07	1.00416e-06	2559.07	-0.000465584			2578.36	-0.00087496	2578.36	-0.00042574	2578.36	-0.00115	2578.36	-0.000267495			2578.36	-0.00624	2578.36	-0.00726	2578.36	-0.00534	2578.36	-0.00582
2561	-0.000650824	2561	-1.41581e-05	2561	1.15929e-06	2561	-0.000462128			2580.29	-0.000872037	2580.29	-0.000424187	2580.29	-0.00115	2580.29	-0.000266781			2580.29	-0.00623	2580.29	-0.00726	2580.29	-0.00533	2580.29	-0.00583
2562.93	-0.000654543	2562.93	-1.42065e-05	2562.93	1.38107e-06	2562.93	-0.000462251			2582.22	-0.000865833	2582.22	-0.000430374	2582.22	-0.00115	2582.22	-0.000265378			2582.22	-0.00624	2582.22	-0.00727	2582.22	-0.00534	2582.22	-0.00583
2564.86	-0.000655558	2564.86	-1.46235e-05	2564.86	1.35126e-06	2564.86	-0.000462012			2584.15	-0.000872372	2584.15	-0.000433116	2584.15	-0.00115	2584.15	-0.000264906			2584.15	-0.00624	2584.15	-0.00729	2584.15	-0.00535	2584.15	-0.00583
2566.79	-0.000650484	2566.79	-1.46947e-05	2566.79	1.17873e-06	2566.79	-0.0004619			2586.07	-0.000882254	2586.07	-0.00043346	2586.07	-0.00115	2586.07	-0.000265812			2586.07	-0.00626	2586.07	-0.0073	2586.07	-0.00535	2586.07	-0.00584
2568.72	-0.000644879	2568.72	-1.43252e-05	2568.72	1.04742e-06	2568.72	-0.000459498			2588	-0.000878518	2588	-0.000437676	2588	-0.00116	2588	-0.000266861			2588	-0.00627	2588	-0.0073	2588	-0.00535	2588	-0.00585
2570.65	-0.000638603	2570.65	-1.38963e-05	2570.65	1.42235e-06	2570.65	-0.000452164			2589.93	-0.000867941	2589.93	-0.000439919	2589.93	-0.00115	2589.93	-0.000266368			2589.93	-0.00628	2589.93	-0.00729	2589.93	-0.00534	2589.93	-0.00584
2572.57	-0.000637477	2572.57	-1.37836e-05	2572.57	1.53287e-06	2572.57	-0.000451541			2591.86	-0.000859023	2591.86	-0.00044566	2591.86	-0.00115	2591.86	-0.000265879			2591.86	-0.00631	2591.86	-0.00735	2591.86	-0.00535	2591.86	-0.00584
2574.5	-0.000634285	2574.5	-1.37936e-05	2574.5	1.16411e-06	2574.5	-0.000451885			2593.79	-0.000864281	2593.79	-0.000446845	2593.79	-0.00115	2593.79	-0.000266636			2593.79	-0.00635	2593.79	-0.0074	2593.79	-0.00536	2593.79	-0.00583
2576.43	-0.00063164	2576.43	-1.39748e-05	2576.43	1.07647e-06	2576.43	-0.000450012			2595.72	-0.000875546	2595.72	-0.00044805	2595.72	-0.00115	2595.72	-0.000267277			2595.72	-0.00637	2595.72	-0.00742	2595.72	-0.00536	2595.72	-0.00584
2578.36	-0.000634108	2578.36	-1.4123e-05	2578.36	1.28947e-06	2578.36	-0.000445428			2597.64	-0.000875925	2597.64	-0.000450176	2597.64	-0.00115	2597.64	-0.000267697			2597.64	-0.00636	2597.64	-0.00744	2597.64	-0.00535	2597.64	-0.00585
2580.29	-0.000636713	2580.29	-1.43361e-05	2580.29	1.27303e-06	2580.29	-0.000440046			2599.57	-0.00087696	2599.57	-0.000458619	2599.57	-0.00115	2599.57	-0.000267345			2599.57	-0.00637	2599.57	-0.00747	2599.57	-0.00535	2599.57	-0.00585
2582.22	-0.000629335	2582.22	-1.41676e-05	2582.22	1.19187e-06	2582.22	-0.000439177			2601.5	-0.000879215	2601.5	-0.000463687	2601.5	-0.00115	2601.5	-0.000265584			2601.5	-0.0064	2601.5	-0.00751	2601.5	-0.00535	2601.5	-0.00584
2584.15	-0.000621362	2584.15	-1.39769e-05	2584.15	1.27379e-06	2584.15	-0.000439898			2603.43	-0.000878515	2603.43	-0.000457152	2603.43	-0.00115	2603.43	-0.000264513			2603.43	-0.00643	2603.43	-0.00751	2603.43	-0.00536	2603.43	-0.00585
2586.07	-0.000617149	2586.07	-1.37407e-05	2586.07	1.39469e-06	2586.07	-0.000438848			2605.36	-0.000877876	2605.36	-0.000447738	2605.36	-0.00115	2605.36	-0.000265463			2605.36	-0.00645	2605.36	-0.00749	2605.36	-0.00536	2605.36	-0.00584
2588	-0.000612108	2588	-1.32422e-05	2588	1.60854e-06	2588	-0.000438248			2607.29	-0.000879138	2607.29	-0.000443403	2607.29	-0.00115	2607.29	-0.000267334			2607.29	-0.00645	2607.29	-0.00749	2607.29	-0.00536	2607.29	-0.00584
2589.93	-0.000610768	2589.93	-1.31871e-05	2589.93	1.6846e-06	2589.93	-0.000437817			2609.22	-0.00088528	2609.22	-0.000448126	2609.22	-0.00115	2609.22	-0.000267269			2609.22	-0.00645	2609.22	-0.00752	2609.22	-0.00536	2609.22	-0.00584
2591.86	-0.000608986	2591.86	-1.32222e-05	2591.86	1.59902e-06	2591.86	-0.000434586			2611.14	-0.000888074	2611.14	-0.000453636	2611.14	-0.00115	2611.14	-0.000265818			2611.14	-0.00646	2611.14	-0.00753	2611.14	-0.00535	2611.14	-0.00584
2593.79	-0.000611166	2593.79	-1.32355e-05	2593.79	1.54366e-06	2593.79	-0.000428352			2613.07	-0.000885129	2613.07	-0.000458958	2613.07	-0.00115	2613.07	-0.000266746			2613.07	-0.00648	2613.07	-0.00754	2613.07	-0.00535	2613.07	-0.00584
2595.72	-0.000610224	2595.72	-1.33068e-05	2595.72	1.58836e-06	2595.72	-0.00042326			2615	-0.000884789	2615	-0.000457369	2615	-0.00115	2615	-0.00026622			2615	-0.00647	2615	-0.00754	2615	-0.00534	2615	-0.00583
2597.64	-0.000605832	2597.64	-1.32689e-05	2597.64	1.41943e-06	2597.64	-0.00042552			2616.93	-0.000882027	2616.93	-0.000454435	2616.93	-0.00115	2616.93	-0.000264403			2616.93	-0.00649	2616.93	-0.00757	2616.93	-0.00535	2616.93	-0.00584
2599.57	-0.000603349	2599.57	-1.32815e-05	2599.57	1.06076e-06	2599.57	-0.000429491			2618.86	-0.000877919	2618.86	-0.000462328	2618.86	-0.00115	2618.86	-0.000265263			2618.86	-0.00653	2618.86	-0.0076	2618.86	-0.00535	2618.86	-0.00585
2601.5	-0.00060618	2601.5	-1.37264e-05	2601.5	1.24876e-06	2601.5	-0.000427079			2620.79	-0.000881763	2620.79	-0.000466042	2620.79	-0.00115	2620.79	-0.000265805			2620.79	-0.00657	2620.79	-0.00761	2620.79	-0.00535	2620.79	-0.00584
2603.43	-0.000602701	2603.43	-1.32558e-05	2603.43	1.14163e-06	2603.43	-0.000423887			2622.72	-0.000884809	2622.72	-0.000461112	2622.72	-0.00115	2622.72	-0.000265121			2622.72	-0.00659	2622.72	-0.00763	2622.72	-0.00535	2622.72	-0.00584
2605.36	-0.000596161	2605.36	-1.27022e-05	2605.36	8.3678e-07	2605.36	-0.000420548			2624.64	-0.000888834	2624.64	-0.000460996	2624.64	-0.00115	2624.64	-0.000264215			2624.64	-0.00659	2624.64	-0.00765	2624.64	-0.00535	2624.64	-0.00583
2607.29	-0.000595664	2607.29	-1.31507e-05	2607.29	9.6082e-07	2607.29	-0.000421906			2626.57	-0.000891204	2626.57	-0.000456687	2626.57	-0.00115	2626.57	-0.000265313			2626.57	-0.00659	2626.57	-0.00768	2626.57	-0.00535	2626.57	-0.00583
2609.22	-0.000594873	2609.22	-1.37535e-05	2609.22	1.52755e-06	2609.22	-0.000420216			2628.5	-0.000889866	2628.5	-0.000454829	2628.5	-0.00115	2628.5	-0.000265689			2628.5	-0.00659	2628.5	-0.0077	2628.5	-0.00536	2628.5	-0.00583
2611.14	-0.000592559	2611.14	-1.40589e-05	2611.14	1.49268e-06	2611.14	-0.00041628			2630.43	-0.000890058	2630.43	-0.000464638	2630.43	-0.00115	2630.43	-0.000264839			2630.43	-0.00663	2630.43	-0.0077	2630.43	-0.00535	2630.43	-0.00583
2613.07	-0.000583665	2613.07	-1.3841e-05	2613.07	9.95464e-07	2613.07	-0.000416805			2632.36	-0.000886574	2632.36	-0.000471441	2632.36	-0.00115	2632.36	-0.000264117			2632.36	-0.00667	2632.36	-0.00774	2632.36	-0.00534	2632.36	-0.00583
2615	-0.000582395	2615	-1.37103e-05	2615	1.05096e-06	2615	-0.000414117			2634.29	-0.000882621	2634.28	-0.000475971	2634.29	-0.00115	2634.29	-0.000263649			2634.28	-0.00669	2634.28	-0.00778	2634.28	-0.00534	2634.28	-0.00583
2616.93	-0.000583882	2616.93	-1.40654e-05	2616.93	1.44947e-06	2616.93	-0.000409615			2636.21	-0.000883549	2636.21	-0.000473047	2636.21	-0.00115	2636.21	-0.000263795			2636.21	-0.00671	2636.21	-0.0078	2636.21	-0.00533	2636.21	-0.00582
2618.86	-0.00058762	2618.86	-1.42097e-05	2618.86	1.46159e-06	2618.86	-0.000409071			2638.14	-0.000887779	2638.14	-0.000474428	2638.14	-0.00115	2638.14	-0.000265018			2638.14	-0.00673	2638.14	-0.0078	2638.14	-0.00533	2638.14	-0.00581
2620.79	-0.000585001	2620.79	-1.36675e-05	2620.79	1.2677e-06	2620.79	-0.000406831			2640.07	-0.000890148	2640.07	-0.000476663	2640.07	-0.00115	2640.07	-0.00026606			2640.07	-0.00676	2640.07	-0.00782	2640.07	-0.00533	2640.07	-0.00581
2622.72	-0.000575071	2622.72	-1.29374e-05	2622.72	1.10229e-06	2622.72	-0.000402042			2642	-0.000890956	2642	-0.00046869	2642	-0.00114	2642	-0.000265458			2642	-0.00676	2642	-0.00782	2642	-0.00533	2642	-0.00582
2624.64	-0.000573348	2624.64	-1.31028e-05	2624.64	1.00264e-06	2624.64	-0.00040365			2643.93	-0.000892476	2643.93	-0.000464494	2643.93	-0.00114	2643.93	-0.00026555			2643.93	-0.00679	2643.93	-0.00785	2643.93	-0.00534	2643.93	-0.00583
2626.57	-0.000575114	2626.57	-1.37028e-05	2626.57	8.28769e-07	2626.57	-0.000402374			2645.86	-0.000901152	2645.86	-0.000468446	2645.86	-0.00114	2645.86	-0.000265309			2645.86	-0.00683	2645.86	-0.00788	2645.86	-0.00535	2645.86	-0.00583
2628.5	-0.000570577	2628.5	-1.38334e-05	2628.5	8.99687e-07	2628.5	-0.000397052			2647.78	-0.000908596	2647.78	-0.000468386	2647.78	-0.00114	2647.78	-0.000264031			2647.78	-0.00686	2647.78	-0.0079	2647.78	-0.00534	2647.78	-0.00582
2630.43	-0.000566817	2630.43	-1.37296e-05	2630.43	1.16466e-06	2630.43	-0.000396543			2649.71	-0.000906128	2649.71	-0.000471949	2649.71	-0.00114	2649.71	-0.000263618			2649.71	-0.00684	2649.71	-0.00792	2649.71	-0.00534	2649.71	-0.00582
2632.36	-0.000563538	2632.36	-1.32208e-05	2632.36	1.07376e-06	2632.36	-0.000398491			2651.64	-0.00090161	2651.64	-0.000485263	2651.64	-0.00114	2651.64	-0.00026331			2651.64	-0.00681	2651.64	-0.00791	2651.64	-0.00534	2651.64	-0.00582
2634.29	-0.000559003	2634.29	-1.28415e-05	2634.29	1.09857e-06	2634.29	-0.000394095			2653.57	-0.000906101	2653.57	-0.000485638	2653.57	-0.00114	2653.57	-0.000264301			2653.57	-0.00683	2653.57	-0.00793	2653.57	-0.00532	2653.57	-0.00581
2636.21	-0.000557131	2636.21	-1.32137e-05	2636.21	1.3609e-06	2636.21	-0.000388879			2655.5	-0.000909254	2655.5	-0.000484263	2655.5	-0.00114	2655.5	-0.000263681			2655.5	-0.00689	2655.5	-0.00797	2655.5	-0.00532	2655.5	-0.00579
2638.14	-0.000555196	2638.14	-1.35273e-05	2638.14	1.25944e-06	2638.14	-0.00039062			2657.43	-0.00091328	2657.43	-0.000483576	2657.43	-0.00114	2657.43	-0.000261593			2657.43	-0.00692	2657.43	-0.00797	2657.43	-0.00533	2657.43	-0.00579
2640.07	-0.000551525	2640.07	-1.30955e-05	2640.07	9.79192e-07	2640.07	-0.000388394			2659.36	-0.000914607	2659.36	-0.000482793	2659.36	-0.00114	2659.36	-0.000262192			2659.36	-0.00694	2659.36	-0.00798	2659.36	-0.00532	2659.36	-0.00579
2642	-0.000550847	2642	-1.28671e-05	2642	9.10126e-07	2642	-0.00038114			2661.28	-0.000919799	2661.28	-0.000481888	2661.28	-0.00114	2661.28	-0.000262948			2661.28	-0.00695	2661.28	-0.00804	2661.28	-0.00531	2661.28	-0.00579
2643.93	-0.000548499	2643.93	-1.27824e-05	2643.93	1.01408e-06	2643.93	-0.000375004			2663.21	-0.000916958	2663.21	-0.000482764	2663.21	-0.00114	2663.21	-0.000262051			2663.21	-0.007	2663.21	-0.0081	2663.21	-0.00531	2663.21	-0.00579
2645.86	-0.000542848	2645.86	-1.23348e-05	2645.86	1.24876e-06	2645.86	-0.000375176			2665.14	-0.000917526	2665.14	-0.000490751	2665.14	-0.00114	2665.14	-0.000260715			2665.14	-0.00703	2665.14	-0.00811	2665.14	-0.00532	2665.14	-0.00579
2647.78	-0.000538686	2647.78	-1.2436e-05	2647.78	1.38732e-06	2647.78	-0.000378845			2667.07	-0.000921835	2667.07	-0.000493651	2667.07	-0.00114	2667.07	-0.000261862			2667.07	-0.00704	2667.07	-0.00812	2667.07	-0.00532	2667.07	-0.0058
2649.71	-0.000538311	2649.71	-1.31878e-05	2649.71	1.15112e-06	2649.71	-0.000376549			2669	-0.000913996	2669	-0.000489358	2669	-0.00114	2669	-0.000263522			2669	-0.00702	2669	-0.00813	2669	-0.00531	2669	-0.00579
2651.64	-0.000536571	2651.64	-1.30557e-05	2651.64	1.11509e-06	2651.64	-0.0003689			2670.93	-0.000906895	2670.93	-0.000487816	2670.93	-0.00114	2670.93	-0.000261961			2670.93	-0.00702	2670.93	-0.00813	2670.93	-0.00531	2670.93	-0.00578
2653.57	-0.000526903	2653.57	-1.26912e-05	2653.57	1.23869e-06	2653.57	-0.000365805			2672.86	-0.000909132	2672.86	-0.000490548	2672.86	-0.00114	2672.86	-0.000262055			2672.86	-0.00708	2672.86	-0.00815	2672.86	-0.00531	2672.86	-0.00578
2655.5	-0.000522062	2655.5	-1.28705e-05	2655.5	1.1101e-06	2655.5	-0.00036515			2674.78	-0.000911761	2674.78	-0.000499063	2674.78	-0.00114	2674.78	-0.000262791			2674.78	-0.00712	2674.78	-0.00817	2674.78	-0.00532	2674.78	-0.00577
2657.43	-0.000523092	2657.43	-1.31283e-05	2657.43	8.72279e-07	2657.43	-0.000363258			2676.71	-0.000907737	2676.71	-0.000502994	2676.71	-0.00114	2676.71	-0.000263039			2676.71	-0.00711	2676.71	-0.00818	2676.71	-0.00532	2676.71	-0.00577
2659.36	-0.000514631	2659.36	-1.28249e-05	2659.36	1.07831e-06	2659.36	-0.000360233			2678.64	-0.000911825	2678.64	-0.000501069	2678.64	-0.00114	2678.64	-0.000262238			2678.64	-0.00712	2678.64	-0.0082	2678.64	-0.00532	2678.64	-0.00576
2661.28	-0.000508283	2661.28	-1.2256e-05	2661.28	1.44825e-06	2661.28	-0.000357534			2680.57	-0.000919183	2680.57	-0.000503984	2680.57	-0.00114	2680.57	-0.000261483			2680.57	-0.00714	2680.57	-0.00819	2680.57	-0.00531	2680.57	-0.00576
2663.21	-0.000507804	2663.21	-1.24177e-05	2663.21	1.3149e-06	2663.21	-0.000355015			2682.5	-0.000925669	2682.5	-0.000511328	2682.5	-0.00114	2682.5	-0.000261587			2682.5	-0.0072	2682.5	-0.00825	2682.5	-0.0053	2682.5	-0.00576
2665.14	-0.000507826	2665.14	-1.30484e-05	2665.14	1.2e-06	2665.14	-0.000352341			2684.43	-0.00092909	2684.43	-0.000507789	2684.43	-0.00114	2684.43	-0.000261719			2684.43	-0.00724	2684.43	-0.00829	2684.43	-0.0053	2684.43	-0.00576
2667.07	-0.000506116	2667.07	-1.30853e-05	2667.07	1.20111e-06	2667.07	-0.0003498			2686.35	-0.000929237	2686.35	-0.000508695	2686.35	-0.00114	2686.35	-0.000261859			2686.35	-0.00719	2686.35	-0.00826	2686.35	-0.0053	2686.35	-0.00576
2669	-0.000502386	2669	-1.25527e-05	2669	1.22286e-06	2669	-0.00034639			2688.28	-0.000925399	2688.28	-0.000513743	2688.28	-0.00114	2688.28	-0.0002614			2688.28	-0.0072	2688.28	-0.00828	2688.28	-0.00529	2688.28	-0.00574
2670.93	-0.000499169	2670.93	-1.21798e-05	2670.93	1.00061e-06	2670.93	-0.000344382			2690.21	-0.000927073	2690.21	-0.000511439	2690.21	-0.00114	2690.21	-0.00026145			2690.21	-0.00726	2690.21	-0.00834	2690.21	-0.00529	2690.21	-0.00573
2672.86	-0.000495286	2672.86	-1.21727e-05	2672.86	8.81368e-07	2672.86	-0.000339622			2692.14	-0.000935558	2692.14	-0.000512481	2692.14	-0.00114	2692.14	-0.000261348			2692.14	-0.00724	2692.14	-0.00834	2692.14	-0.00528	2692.14	-0.00572
2674.78	-0.000491326	2674.78	-1.23369e-05	2674.78	8.82002e-07	2674.78	-0.000337039			2694.07	-0.000935764	2694.07	-0.000516388	2694.07	-0.00114	2694.07	-0.000260835			2694.07	-0.00722	2694.07	-0.00834	2694.07	-0.00526	2694.07	-0.00572
2676.71	-0.00048831	2676.71	-1.22884e-05	2676.71	1.18222e-06	2676.71	-0.000332955			2696	-0.00094307	2696	-0.000512419	2696	-0.00114	2696	-0.000260616			2696	-0.00722	2696	-0.00832	2696	-0.00526	2696	-0.00571
2678.64	-0.000483314	2678.64	-1.21953e-05	2678.64	1.44936e-06	2678.64	-0.000325406			2697.93	-0.000947639	2697.93	-0.000506848	2697.93	-0.00113	2697.93	-0.00026039			2697.93	-0.00723	2697.93	-0.00832	2697.93	-0.00525	2697.93	-0.00569
2680.57	-0.000476481	2680.57	-1.23257e-05	2680.57	1.13254e-06	2680.57	-0.000324191			2699.85	-0.000944472	2699.85	-0.000508176	2699.85	-0.00113	2699.85	-0.000259464			2699.85	-0.00726	2699.85	-0.00835	2699.85	-0.00525	2699.85	-0.00567
2682.5	-0.000474749	2682.5	-1.25472e-05	2682.5	9.4041e-07	2682.5	-0.000323603			2701.78	-0.000937937	2701.78	-0.000513228	2701.78	-0.00113	2701.78	-0.000259758			2701.78	-0.00728	2701.78	-0.00836	2701.78	-0.00524	2701.78	-0.00566
2684.43	-0.000467243	2684.43	-1.20575e-05	2684.43	9.45738e-07	2684.43	-0.00032184			2703.71	-0.000931421	2703.71	-0.000516147	2703.71	-0.00113	2703.71	-0.000259932			2703.71	-0.0073	2703.71	-0.00835	2703.71	-0.00521	2703.71	-0.00564
2686.35	-0.00046067	2686.35	-1.19765e-05	2686.35	1.24009e-06	2686.35	-0.000316647			2705.64	-0.000927938	2705.64	-0.000516711	2705.64	-0.00113	2705.64	-0.000258284			2705.64	-0.00728	2705.64	-0.00832	2705.64	-0.00518	2705.64	-0.00562
2688.28	-0.000458773	2688.28	-1.21253e-05	2688.28	1.30321e-06	2688.28	-0.000313629			2707.57	-0.000927887	2707.57	-0.000517996	2707.57	-0.00113	2707.57	-0.000257781			2707.57	-0.00729	2707.57	-0.00831	2707.57	-0.00515	2707.57	-0.00561
2690.21	-0.000455384	2690.21	-1.17326e-05	2690.21	1.54629e-06	2690.21	-0.000307944			2709.5	-0.000922128	2709.5	-0.000520478	2709.5	-0.00113	2709.5	-0.000257927			2709.5	-0.00728	2709.5	-0.00831	2709.5	-0.00515	2709.5	-0.0056
2692.14	-0.000447669	2692.14	-1.11301e-05	2692.14	1.69855e-06	2692.14	-0.000302518			2711.42	-0.00091672	2711.42	-0.000525473	2711.42	-0.00113	2711.42	-0.000258567			2711.42	-0.00729	2711.42	-0.00833	2711.42	-0.00516	2711.42	-0.00562
2694.07	-0.00043975	2694.07	-1.09288e-05	2694.07	1.64083e-06	2694.07	-0.00029823			2713.35	-0.00091972	2713.35	-0.000530209	2713.35	-0.00113	2713.35	-0.000259144			2713.35	-0.00733	2713.35	-0.00839	2713.35	-0.00518	2713.35	-0.00563
2696	-0.000435603	2696	-1.12419e-05	2696	1.57117e-06	2696	-0.000295715			2715.28	-0.000925113	2715.28	-0.000527765	2715.28	-0.00113	2715.28	-0.000259658			2715.28	-0.00734	2715.28	-0.00839	2715.28	-0.00519	2715.28	-0.00564
2697.93	-0.000434821	2697.93	-1.14013e-05	2697.93	1.07236e-06	2697.93	-0.0002961			2717.21	-0.000923404	2717.21	-0.00051852	2717.21	-0.00113	2717.21	-0.000259246			2717.21	-0.00733	2717.21	-0.00839	2717.21	-0.00519	2717.21	-0.00562
2699.85	-0.000435043	2699.85	-1.14248e-05	2699.85	1.05113e-06	2699.85	-0.000290082			2719.14	-0.000917039	2719.14	-0.000518624	2719.14	-0.00113	2719.14	-0.000258908			2719.14	-0.00733	2719.14	-0.0084	2719.14	-0.00518	2719.14	-0.00561
2701.78	-0.000432248	2701.78	-1.15183e-05	2701.78	1.37631e-06	2701.78	-0.000282935			2721.07	-0.000912283	2721.07	-0.000518721	2721.07	-0.00113	2721.07	-0.000258164			2721.07	-0.00733	2721.07	-0.00843	2721.07	-0.00518	2721.07	-0.0056
2703.71	-0.000422108	2703.71	-1.09943e-05	2703.71	1.31645e-06	2703.71	-0.000280804			2722.99	-0.000917628	2722.99	-0.000517918	2722.99	-0.00113	2722.99	-0.000257906			2722.99	-0.00736	2722.99	-0.00842	2722.99	-0.00517	2722.99	-0.00559
2705.64	-0.000413683	2705.64	-1.08689e-05	2705.64	1.11642e-06	2705.64	-0.000278304			2724.92	-0.000921555	2724.92	-0.000520314	2724.92	-0.00113	2724.92	-0.000258001			2724.92	-0.00738	2724.92	-0.00841	2724.92	-0.00518	2724.92	-0.00559
2707.57	-0.000410408	2707.57	-1.11405e-05	2707.57	1.2842e-06	2707.57	-0.000274327			2726.85	-0.000917016	2726.85	-0.00051673	2726.85	-0.00113	2726.85	-0.000258445			2726.85	-0.0074	2726.85	-0.00847	2726.85	-0.0052	2726.85	-0.0056
2709.5	-0.000408641	2709.5	-1.12289e-05	2709.5	1.25112e-06	2709.5	-0.000269541			2728.78	-0.000920557	2728.78	-0.000521379	2728.78	-0.00113	2728.78	-0.000258492			2728.78	-0.00745	2728.78	-0.00854	2728.78	-0.00522	2728.78	-0.00561
2711.42	-0.000404959	2711.42	-1.12888e-05	2711.42	1.03098e-06	2711.42	-0.000267724			2730.71	-0.000922091	2730.71	-0.000529386	2730.71	-0.00113	2730.71	-0.000257921			2730.71	-0.00754	2730.71	-0.00859	2730.71	-0.00524	2730.71	-0.00563
2713.35	-0.000402584	2713.35	-1.13015e-05	2713.35	1.14822e-06	2713.35	-0.00026346			2732.64	-0.000920935	2732.64	-0.000531563	2732.64	-0.00113	2732.64	-0.000257939			2732.64	-0.0076	2732.64	-0.00862	2732.64	-0.00524	2732.64	-0.00564
2715.28	-0.000399814	2715.28	-1.11272e-05	2715.28	1.28985e-06	2715.28	-0.000260239			2734.57	-0.000931311	2734.57	-0.000535857	2734.57	-0.00113	2734.57	-0.00025853			2734.57	-0.00761	2734.57	-0.00867	2734.57	-0.00524	2734.57	-0.00564
2717.21	-0.000392821	2717.21	-1.08975e-05	2717.21	1.42769e-06	2717.21	-0.00025634			2736.49	-0.000941035	2736.49	-0.000542316	2736.49	-0.00113	2736.49	-0.000258965			2736.49	-0.00762	2736.49	-0.00871	2736.49	-0.00526	2736.49	-0.00566
2719.14	-0.00038422	2719.14	-1.07166e-05	2719.14	1.28832e-06	2719.14	-0.000251049			2738.42	-0.00093383	2738.42	-0.000540167	2738.42	-0.00113	2738.42	-0.000259749			2738.42	-0.00766	2738.42	-0.00873	2738.42	-0.00527	2738.42	-0.00567
2721.07	-0.000379148	2721.07	-1.03357e-05	2721.07	1.1758e-06	2721.07	-0.000248384			2740.35	-0.000938556	2740.35	-0.000541214	2740.35	-0.00113	2740.35	-0.000259133			2740.35	-0.00771	2740.35	-0.00876	2740.35	-0.00527	2740.35	-0.00568
2722.99	-0.000380168	2722.99	-1.04962e-05	2722.99	1.16502e-06	2722.99	-0.000248753			2742.28	-0.000952045	2742.28	-0.000551272	2742.28	-0.00113	2742.28	-0.000257938			2742.28	-0.00776	2742.28	-0.0088	2742.28	-0.00527	2742.28	-0.0057
2724.92	-0.000379634	2724.92	-1.07463e-05	2724.92	1.24687e-06	2724.92	-0.000245482			2744.21	-0.000953721	2744.21	-0.000562618	2744.21	-0.00113	2744.21	-0.000258638			2744.21	-0.00782	2744.21	-0.00887	2744.21	-0.00528	2744.21	-0.00569
2726.85	-0.000378452	2726.85	-1.0704e-05	2726.85	1.36159e-06	2726.85	-0.000237844			2746.14	-0.000957363	2746.14	-0.000562269	2746.14	-0.00113	2746.14	-0.000259351			2746.14	-0.00789	2746.14	-0.00894	2746.14	-0.00528	2746.14	-0.00568
2728.78	-0.000379106	2728.78	-1.09355e-05	2728.78	1.39849e-06	2728.78	-0.000236442			2748.07	-0.00096463	2748.07	-0.000556635	2748.07	-0.00113	2748.07	-0.000259364			2748.07	-0.00795	2748.07	-0.00897	2748.07	-0.00528	2748.07	-0.00569
2730.71	-0.00037894	2730.71	-1.11591e-05	2730.71	1.08261e-06	2730.71	-0.000239899			2749.99	-0.000969684	2749.99	-0.000554655	2749.99	-0.00113	2749.99	-0.000259125			2749.99	-0.00796	2749.99	-0.00898	2749.99	-0.00528	2749.99	-0.00569
2732.64	-0.00037494	2732.64	-1.12176e-05	2732.64	1.13667e-06	2732.64	-0.000236805			2751.92	-0.000961642	2751.92	-0.000555392	2751.92	-0.00113	2751.92	-0.000258422			2751.92	-0.00797	2751.92	-0.00903	2751.92	-0.00527	2751.92	-0.00569
2734.57	-0.000373449	2734.57	-1.14607e-05	2734.57	1.29398e-06	2734.57	-0.000234718			2753.85	-0.000962991	2753.85	-0.000566755	2753.85	-0.00113	2753.85	-0.000257921			2753.85	-0.00799	2753.85	-0.0091	2753.85	-0.00528	2753.85	-0.00569
2736.49	-0.000368198	2736.49	-1.10681e-05	2736.49	8.78834e-07	2736.49	-0.000237593			2755.78	-0.000974596	2755.78	-0.000570935	2755.78	-0.00113	2755.78	-0.000257868			2755.78	-0.008	2755.78	-0.00909	2755.78	-0.00527	2755.78	-0.00569
2738.42	-0.000362364	2738.42	-1.05435e-05	2738.42	7.68811e-07	2738.42	-0.000237542			2757.71	-0.000980207	2757.71	-0.0005721	2757.71	-0.00113	2757.71	-0.000257773			2757.71	-0.00804	2757.71	-0.0091	2757.71	-0.00527	2757.71	-0.0057
2740.35	-0.00036014	2740.35	-1.06462e-05	2740.35	8.78201e-07	2740.35	-0.000236876			2759.64	-0.000984494	2759.64	-0.000570647	2759.64	-0.00113	2759.64	-0.000257481			2759.64	-0.00806	2759.64	-0.00913	2759.64	-0.00526	2759.64	-0.00569
2742.28	-0.000361649	2742.28	-1.12085e-05	2742.28	8.22021e-07	2742.28	-0.000238387			2761.56	-0.000978994	2761.56	-0.000569456	2761.56	-0.00113	2761.56	-0.000258083			2761.56	-0.00805	2761.56	-0.00913	2761.56	-0.00526	2761.56	-0.00567
2744.21	-0.000361908	2744.21	-1.12687e-05	2744.21	9.88654e-07	2744.21	-0.000235517			2763.49	-0.000977358	2763.49	-0.00058109	2763.49	-0.00113	2763.49	-0.000257854			2763.49	-0.00806	2763.49	-0.00916	2763.49	-0.00525	2763.49	-0.00564
2746.14	-0.000359063	2746.14	-1.08743e-05	2746.14	1.25594e-06	2746.14	-0.000231694			2765.42	-0.000979008	2765.42	-0.000581416	2765.42	-0.00113	2765.42	-0.000257743			2765.42	-0.00811	2765.42	-0.00921	2765.42	-0.00525	2765.42	-0.00565
2748.07	-0.000351913	2748.07	-1.04693e-05	2748.07	1.45945e-06	2748.07	-0.000230813			2767.35	-0.000981464	2767.35	-0.000575329	2767.35	-0.00113	2767.35	-0.000258132			2767.35	-0.00812	2767.35	-0.00921	2767.35	-0.00527	2767.35	-0.00566
2749.99	-0.000350166	2749.99	-1.06677e-05	2749.99	1.31181e-06	2749.99	-0.000231596			2769.28	-0.000984469	2769.28	-0.000579017	2769.28	-0.00113	2769.28	-0.00025796			2769.28	-0.00815	2769.28	-0.00923	2769.28	-0.00527	2769.28	-0.00565
2751.92	-0.000355625	2751.92	-1.10353e-05	2751.92	9.85048e-07	2751.92	-0.000233534			2771.21	-0.000979082	2771.21	-0.000579402	2771.21	-0.00113	2771.21	-0.000257073			2771.21	-0.0082	2771.21	-0.00926	2771.21	-0.00525	2771.21	-0.00563
2753.85	-0.000355891	2753.85	-1.10565e-05	2753.85	7.76675e-07	2753.85	-0.000236062			2773.14	-0.000978713	2773.14	-0.00058858	2773.14	-0.00113	2773.14	-0.000256197			2773.14	-0.00823	2773.14	-0.0093	2773.14	-0.00524	2773.14	-0.00563
2755.78	-0.000356275	2755.78	-1.12121e-05	2755.78	7.42619e-07	2755.78	-0.000238028			2775.06	-0.000977575	2775.06	-0.000595684	2775.06	-0.00113	2775.06	-0.000257273			2775.06	-0.00823	2775.06	-0.00932	2775.06	-0.00523	2775.06	-0.00562
2757.71	-0.00035701	2757.71	-1.09646e-05	2757.71	8.7425e-07	2757.71	-0.000234879			2776.99	-0.000983479	2776.99	-0.000592841	2776.99	-0.00113	2776.99	-0.000256844			2776.99	-0.00825	2776.99	-0.00933	2776.99	-0.00524	2776.99	-0.00562
2759.64	-0.000352276	2759.64	-1.05626e-05	2759.64	7.23112e-07	2759.64	-0.000232302			2778.92	-0.000994111	2778.92	-0.000590194	2778.92	-0.00113	2778.92	-0.000256046			2778.92	-0.0083	2778.92	-0.00935	2778.92	-0.00525	2778.92	-0.00562
2761.56	-0.000350279	2761.56	-1.08584e-05	2761.56	9.60902e-07	2761.56	-0.000230603			2780.85	-0.000996542	2780.85	-0.000588221	2780.85	-0.00113	2780.85	-0.000255721			2780.85	-0.00831	2780.85	-0.00938	2780.85	-0.00524	2780.85	-0.00562
2763.49	-0.000342923	2763.49	-1.0962e-05	2763.49	1.43234e-06	2763.49	-0.000229029			2782.78	-0.000991754	2782.78	-0.000597387	2782.78	-0.00113	2782.78	-0.000255412			2782.78	-0.00831	2782.78	-0.00941	2782.78	-0.00523	2782.78	-0.00561
2765.42	-0.000337087	2765.42	-1.03655e-05	2765.42	1.32528e-06	2765.42	-0.000226372			2784.71	-0.000990968	2784.71	-0.000611073	2784.71	-0.00113	2784.71	-0.000255566			2784.71	-0.00838	2784.71	-0.00946	2784.71	-0.00524	2784.71	-0.0056
2767.35	-0.000337503	2767.35	-1.05068e-05	2767.35	1.10512e-06	2767.35	-0.000223389			2786.64	-0.000993384	2786.63	-0.000608544	2786.64	-0.00113	2786.63	-0.000256106			2786.63	-0.00846	2786.63	-0.00948	2786.63	-0.00524	2786.63	-0.00561
2769.28	-0.000335911	2769.28	-1.05792e-05	2769.28	9.83624e-07	2769.28	-0.000219877			2788.56	-0.000998805	2788.56	-0.000606842	2788.56	-0.00112	2788.56	-0.000256649			2788.56	-0.00846	2788.56	-0.00949	2788.56	-0.00521	2788.56	-0.00559
2771.21	-0.00033167	2771.21	-1.01514e-05	2771.21	7.96812e-07	2771.21	-0.000217234			2790.49	-0.000995662	2790.49	-0.000614883	2790.49	-0.00112	2790.49	-0.000255874			2790.49	-0.00847	2790.49	-0.00951	2790.49	-0.00521	2790.49	-0.00558
2773.14	-0.000324828	2773.14	-9.95271e-06	2773.14	7.24549e-07	2773.14	-0.00021712			2792.42	-0.000984709	2792.42	-0.000614899	2792.42	-0.00112	2792.42	-0.000255199			2792.42	-0.00853	2792.42	-0.00954	2792.42	-0.0052	2792.42	-0.00558
2775.06	-0.000318839	2775.06	-9.84483e-06	2775.06	1.08208e-06	2775.06	-0.000213869			2794.35	-0.000978083	2794.35	-0.000612108	2794.35	-0.00112	2794.35	-0.00025502			2794.35	-0.00858	2794.35	-0.00956	2794.35	-0.00519	2794.35	-0.00557
2776.99	-0.00032	2776.99	-1.00765e-05	2776.99	1.18185e-06	2776.99	-0.000210041			2796.28	-0.000988466	2796.28	-0.000611222	2796.28	-0.00112	2796.28	-0.000255416			2796.28	-0.00856	2796.28	-0.00956	2796.28	-0.00519	2796.28	-0.00556
2778.92	-0.00032	2778.92	-1.04524e-05	2778.92	1.08903e-06	2778.92	-0.000209218			2798.2	-0.00099485	2798.2	-0.000610997	2798.2	-0.00112	2798.2	-0.0002558			2798.2	-0.00855	2798.2	-0.0096	2798.2	-0.00519	2798.2	-0.00554
2780.85	-0.00032	2780.85	-1.04471e-05	2780.85	1.54849e-06	2780.85	-0.000205652			2800.13	-0.000988142	2800.13	-0.000616026	2800.13	-0.00112	2800.13	-0.000254231			2800.13	-0.00859	2800.13	-0.00963	2800.13	-0.00518	2800.13	-0.00553
2782.78	-0.00031	2782.78	-1.03161e-05	2782.78	1.698e-06	2782.78	-0.000199586			2802.06	-0.000973634	2802.06	-0.00061456	2802.06	-0.00112	2802.06	-0.000252052			2802.06	-0.00862	2802.06	-0.00965	2802.06	-0.00517	2802.06	-0.00552
2784.71	-0.00031	2784.71	-1.03257e-05	2784.71	1.33219e-06	2784.71	-0.00019669			2803.99	-0.000960582	2803.99	-0.000606866	2803.99	-0.00112	2803.99	-0.00025265			2803.99	-0.00863	2803.99	-0.00965	2803.99	-0.00516	2803.99	-0.00552
2786.63	-0.0003	2786.63	-1.02557e-05	2786.63	1.47202e-06	2786.63	-0.000191426			2805.92	-0.000961603	2805.92	-0.000608211	2805.92	-0.00112	2805.92	-0.000251942			2805.92	-0.00862	2805.92	-0.00964	2805.92	-0.00516	2805.92	-0.0055
2788.56	-0.0003	2788.56	-1.00434e-05	2788.56	1.50385e-06	2788.56	-0.000184087			2807.85	-0.000961367	2807.85	-0.000620186	2807.85	-0.00111	2807.85	-0.000250673			2807.85	-0.0086	2807.85	-0.00963	2807.85	-0.00515	2807.85	-0.00549
2790.49	-0.00029	2790.49	-9.43635e-06	2790.49	1.3547e-06	2790.49	-0.00017712			2809.78	-0.000944004	2809.78	-0.000618092	2809.78	-0.00111	2809.78	-0.000249362			2809.78	-0.00858	2809.78	-0.00964	2809.78	-0.00514	2809.78	-0.00547
2792.42	-0.00029	2792.42	-9.08794e-06	2792.42	1.23944e-06	2792.42	-0.000174737			2811.7	-0.00092036	2811.7	-0.000610051	2811.7	-0.00111	2811.7	-0.000247909			2811.7	-0.00857	2811.7	-0.00967	2811.7	-0.00514	2811.7	-0.00546
2794.35	-0.00028	2794.35	-9.04285e-06	2794.35	1.37789e-06	2794.35	-0.000173928			2813.63	-0.000917274	2813.63	-0.000606413	2813.63	-0.00111	2813.63	-0.000247403			2813.63	-0.00864	2813.63	-0.0097	2813.63	-0.00514	2813.63	-0.00546
2796.28	-0.00027	2796.28	-9.3133e-06	2796.28	1.46639e-06	2796.28	-0.00016879			2815.56	-0.000916461	2815.56	-0.000604934	2815.56	-0.00111	2815.56	-0.000246501			2815.56	-0.00863	2815.56	-0.0097	2815.56	-0.00512	2815.56	-0.00542
2798.2	-0.00027	2798.2	-9.61524e-06	2798.2	1.10655e-06	2798.2	-0.000163557			2817.49	-0.000898645	2817.49	-0.000599363	2817.49	-0.00111	2817.49	-0.000245197			2817.49	-0.00858	2817.49	-0.00967	2817.49	-0.0051	2817.49	-0.0054
2800.13	-0.00026	2800.13	-9.61104e-06	2800.13	9.42293e-07	2800.13	-0.000157847			2819.42	-0.00088926	2819.42	-0.000587435	2819.42	-0.0011	2819.42	-0.000243536			2819.42	-0.00855	2819.42	-0.00963	2819.42	-0.0051	2819.42	-0.0054
2802.06	-0.00026	2802.06	-8.90277e-06	2802.06	9.63552e-07	2802.06	-0.00015192			2821.35	-0.000879518	2821.35	-0.000585915	2821.35	-0.0011	2821.35	-0.000242197			2821.35	-0.00852	2821.35	-0.00959	2821.35	-0.00509	2821.35	-0.0054
2803.99	-0.00025	2803.99	-8.1857e-06	2803.99	1.13398e-06	2803.99	-0.00014743			2823.28	-0.000838807	2823.28	-0.000583362	2823.28	-0.0011	2823.28	-0.000241668			2823.28	-0.0085	2823.28	-0.00957	2823.28	-0.00508	2823.28	-0.00538
2805.92	-0.00024	2805.92	-8.3081e-06	2805.92	1.18341e-06	2805.92	-0.000142033			2825.2	-0.000799287	2825.2	-0.000570853	2825.2	-0.0011	2825.2	-0.000240551			2825.2	-0.00846	2825.2	-0.00952	2825.2	-0.00507	2825.2	-0.00534
2807.85	-0.00024	2807.85	-8.77722e-06	2807.85	1.00069e-06	2807.85	-0.000136114			2827.13	-0.000772571	2827.13	-0.000559721	2827.13	-0.0011	2827.13	-0.000238297			2827.13	-0.0084	2827.13	-0.00946	2827.13	-0.00507	2827.13	-0.00532
2809.78	-0.00023	2809.78	-8.63097e-06	2809.78	9.92519e-07	2809.78	-0.000128226			2829.06	-0.000745659	2829.06	-0.00054085	2829.06	-0.0011	2829.06	-0.000235424			2829.06	-0.00839	2829.06	-0.0094	2829.06	-0.00507	2829.06	-0.00532
2811.7	-0.00022	2811.7	-7.96323e-06	2811.7	1.20657e-06	2811.7	-0.000120794			2830.99	-0.000718319	2830.99	-0.000529529	2830.99	-0.0011	2830.99	-0.000234157			2830.99	-0.00839	2830.99	-0.00935	2830.99	-0.00503	2830.99	-0.00529
2813.63	-0.00021	2813.63	-7.13888e-06	2813.63	1.58868e-06	2813.63	-0.000110425			2832.92	-0.000688326	2832.92	-0.000531536	2832.92	-0.0011	2832.92	-0.000233836			2832.92	-0.00831	2832.92	-0.00923	2832.92	-0.005	2832.92	-0.00526
2815.56	-0.0002	2815.56	-6.69235e-06	2815.56	1.714e-06	2815.56	-0.000101171			2834.85	-0.000659993	2834.85	-0.000532745	2834.85	-0.0011	2834.85	-0.00023273			2834.85	-0.00824	2834.85	-0.00914	2834.85	-0.00498	2834.85	-0.00523
2817.49	-0.000191441	2817.49	-6.13276e-06	2817.49	1.72119e-06	2817.49	-9.3697e-05			2836.78	-0.000634645	2836.77	-0.000523644	2836.78	-0.0011	2836.77	-0.00023146			2836.77	-0.00824	2836.77	-0.00913	2836.77	-0.00497	2836.77	-0.0052
2819.42	-0.000177836	2819.42	-5.68064e-06	2819.42	1.57996e-06	2819.42	-8.2647e-05			2838.7	-0.00061456	2838.7	-0.000516652	2838.7	-0.00109	2838.7	-0.000230387			2838.7	-0.00823	2838.7	-0.0091	2838.7	-0.00496	2838.7	-0.00519
2821.35	-0.000161813	2821.35	-5.1094e-06	2821.35	1.70362e-06	2821.35	-6.7135e-05			2840.63	-0.000602024	2840.63	-0.000516233	2840.63	-0.00109	2840.63	-0.000230135			2840.63	-0.00826	2840.63	-0.00915	2840.63	-0.00496	2840.63	-0.0052
2823.28	-0.000145191	2823.28	-4.6004e-06	2823.28	1.64906e-06	2823.28	-5.4339e-05			2842.56	-0.000594102	2842.56	-0.00052056	2842.56	-0.0011	2842.56	-0.000230088			2842.56	-0.00835	2842.56	-0.00925	2842.56	-0.00498	2842.56	-0.0052
2825.2	-0.000130174	2825.2	-3.98231e-06	2825.2	1.57731e-06	2825.2	-4.5757e-05			2844.49	-0.000592112	2844.49	-0.000521081	2844.49	-0.0011	2844.49	-0.000229133			2844.49	-0.0085	2844.49	-0.00929	2844.49	-0.00498	2844.49	-0.00518
2827.13	-0.000116849	2827.13	-3.44968e-06	2827.13	1.96233e-06	2827.13	-3.5955e-05			2846.42	-0.000581071	2846.42	-0.000521935	2846.42	-0.0011	2846.42	-0.000227434			2846.42	-0.00864	2846.42	-0.00942	2846.42	-0.00499	2846.42	-0.00516
2829.06	-0.000104319	2829.06	-3.09109e-06	2829.06	2.2314e-06	2829.06	-2.5819e-05			2848.34	-0.000573894	2848.34	-0.000519409	2848.34	-0.0011	2848.34	-0.00022647			2848.34	-0.00875	2848.34	-0.00958	2848.34	-0.005	2848.34	-0.00517
2830.99	-8.9129e-05	2830.99	-2.64698e-06	2830.99	2.2911e-06	2830.99	-1.795e-05			2850.27	-0.000578154	2850.27	-0.000513883	2850.27	-0.0011	2850.27	-0.000226554			2850.27	-0.00884	2850.27	-0.00964	2850.27	-0.00502	2850.27	-0.00518
2832.92	-7.2748e-05	2832.92	-2.1372e-06	2832.92	2.34059e-06	2832.92	-1.088e-05			2852.2	-0.000571639	2852.2	-0.000515039	2852.2	-0.0011	2852.2	-0.00022767			2852.2	-0.00887	2852.2	-0.00965	2852.2	-0.00505	2852.2	-0.00518
2834.85	-6.1253e-05	2834.85	-1.67142e-06	2834.85	1.91915e-06	2834.85	-5.609e-06			2854.13	-0.000562798	2854.13	-0.000513132	2854.13	-0.0011	2854.13	-0.000227839			2854.13	-0.00884	2854.13	-0.00959	2854.13	-0.00507	2854.13	-0.00517
2836.77	-5.0563e-05	2836.77	-1.22972e-06	2836.77	1.73195e-06	2836.77	-2.837e-06			2856.06	-0.000554569	2856.06	-0.000501808	2856.06	-0.0011	2856.06	-0.000227697			2856.06	-0.00876	2856.06	-0.00946	2856.06	-0.00506	2856.06	-0.00514
2838.7	-4.5052e-05	2838.7	-1.07032e-06	2838.7	1.70615e-06	2838.7	-1.542e-06			2857.99	-0.000556759	2857.99	-0.00050258	2857.99	-0.0011	2857.99	-0.000227795			2857.99	-0.00871	2857.99	-0.00937	2857.99	-0.00504	2857.99	-0.00511
2840.63	-4.1848e-05	2840.63	-9.91475e-07	2840.63	1.4281e-06	2840.63	-8.1e-07			2859.92	-0.000555067	2859.92	-0.000504482	2859.92	-0.0011	2859.92	-0.000225983			2859.92	-0.00871	2859.92	-0.00934	2859.92	-0.00502	2859.92	-0.00509
2842.56	-3.9496e-05	2842.56	-8.26214e-07	2842.56	1.18755e-06	2842.56	-5.9e-07			2861.84	-0.000544372	2861.84	-0.000500641	2861.84	-0.0011	2861.84	-0.000225185			2861.84	-0.00872	2861.84	-0.00928	2861.84	-0.00497	2861.84	-0.00505
2844.49	-3.7253e-05	2844.49	-7.82062e-07	2844.49	1.1847e-06	2844.49	-3.41e-07			2863.77	-0.000548242	2863.77	-0.000501768	2863.77	-0.0011	2863.77	-0.000226712			2863.77	-0.00874	2863.77	-0.00922	2863.77	-0.00492	2863.77	-0.00501
2846.42	-3.5496e-05	2846.42	-8.64878e-07	2846.42	1.2602e-06	2846.42	-7.6e-08			2865.7	-0.00055308	2865.7	-0.000507006	2865.7	-0.0011	2865.7	-0.000228092			2865.7	-0.00876	2865.7	-0.00926	2865.7	-0.00487	2865.7	-0.00497
2848.34	-3.5009e-05	2848.34	-9.16749e-07	2848.34	1.36909e-06	2848.34	0			2867.63	-0.000560073	2867.63	-0.000520142	2867.63	-0.0011	2867.63	-0.000228423			2867.63	-0.00881	2867.63	-0.00931	2867.63	-0.0048	2867.63	-0.0049
2850.27	-3.2034e-05	2850.27	-9.48917e-07	2850.27	1.26409e-06	2850.27	9.1e-08			2869.56	-0.000576641	2869.56	-0.000535109	2869.56	-0.0011	2869.56	-0.000227862			2869.56	-0.0089	2869.56	-0.0094	2869.56	-0.00471	2869.56	-0.00482
2852.2	-2.7892e-05	2852.2	-8.44231e-07	2852.2	1.43183e-06	2852.2	3.9e-07			2871.49	-0.000592439	2871.49	-0.000543681	2871.49	-0.0011	2871.49	-0.000226226			2871.49	-0.00893	2871.49	-0.00943	2871.49	-0.00458	2871.49	-0.00471
2854.13	-2.7197e-05	2854.13	-8.71212e-07	2854.13	1.3679e-06	2854.13	8.52e-07			2873.41	-0.000614043	2873.41	-0.000545573	2873.42	-0.0011	2873.41	-0.000226383			2873.41	-0.00883	2873.41	-0.0093	2873.41	-0.0044	2873.41	-0.00458
2856.06	-2.8512e-05	2856.06	-1.0201e-06	2856.06	1.51463e-06	2856.06	7.95e-07			2875.34	-0.000631073	2875.34	-0.000547564	2875.34	-0.0011	2875.34	-0.000226101			2875.34	-0.00874	2875.34	-0.00917	2875.34	-0.00422	2875.34	-0.00441
2857.99	-2.9438e-05	2857.99	-1.19743e-06	2857.99	1.55681e-06	2857.99	2.49e-07			2877.27	-0.000642724	2877.27	-0.000550564	2877.27	-0.00111	2877.27	-0.000223185			2877.27	-0.00864	2877.27	-0.00908	2877.27	-0.00399	2877.27	-0.00421
2859.92	-3.0448e-05	2859.92	-1.313e-06	2859.92	1.66417e-06	2859.92	1.2e-08			2879.2	-0.000660537	2879.2	-0.000548732	2879.2	-0.00111	2879.2	-0.000220574			2879.2	-0.0085	2879.2	-0.00894	2879.2	-0.00375	2879.2	-0.00401
2861.84	-2.8396e-05	2861.84	-1.13567e-06	2861.84	1.81188e-06	2861.84	0			2881.13	-0.000682986	2881.13	-0.000543547	2881.13	-0.00112	2881.13	-0.000220211			2881.13	-0.00839	2881.13	-0.00878	2881.13	-0.00353	2881.13	-0.00387
2863.77	-2.3611e-05	2863.77	-1.11037e-06	2863.77	1.51432e-06	2863.77	2e-09			2883.06	-0.000699492	2883.06	-0.00054869	2883.06	-0.00113	2883.06	-0.00022009			2883.06	-0.00834	2883.06	-0.0087	2883.06	-0.00341	2883.06	-0.00383
2865.7	-1.7928e-05	2865.7	-1.30013e-06	2865.7	1.5717e-06	2865.7	4.76e-07			2884.99	-0.000705908	2884.99	-0.000558425	2884.99	-0.00113	2884.99	-0.000220682			2884.99	-0.00837	2884.99	-0.00877	2884.99	-0.00342	2884.99	-0.00389
2867.63	-1.3358e-05	2867.63	-1.74945e-06	2867.63	2.55033e-06	2867.63	2.921e-06			2886.91	-0.00071871	2886.91	-0.000563705	2886.91	-0.00113	2886.91	-0.000222014			2886.91	-0.00848	2886.91	-0.00893	2886.91	-0.00351	2886.91	-0.00398
2869.56	-1.4164e-05	2869.56	-1.95467e-06	2869.56	3.30705e-06	2869.56	2.867e-06			2888.84	-0.000722621	2888.84	-0.000569094	2888.84	-0.00113	2888.84	-0.000223076			2888.84	-0.00866	2888.84	-0.00912	2888.84	-0.00365	2888.84	-0.00409
2871.49	-1.742e-05	2871.49	-2.09094e-06	2871.49	2.28714e-06	2871.49	1.168e-06			2890.77	-0.000711814	2890.77	-0.00056747	2890.77	-0.00112	2890.77	-0.000224589			2890.77	-0.00889	2890.77	-0.00935	2890.77	-0.00383	2890.77	-0.00424
2873.41	-1.7309e-05	2873.41	-2.03079e-06	2873.41	2.16179e-06	2873.41	1.102e-06			2892.7	-0.000700082	2892.7	-0.000578112	2892.7	-0.00112	2892.7	-0.000226771			2892.7	-0.00913	2892.7	-0.00963	2892.7	-0.00404	2892.7	-0.00442
2875.34	-1.8477e-05	2875.34	-2.3853e-06	2875.34	3.18525e-06	2875.34	1.327e-06			2894.63	-0.000680784	2894.63	-0.000600644	2894.63	-0.00111	2894.63	-0.000227546			2894.63	-0.00935	2894.63	-0.00987	2894.63	-0.00423	2894.63	-0.00458
2877.27	-2.0894e-05	2877.27	-2.66784e-06	2877.27	3.32922e-06	2877.27	1.119e-06			2896.56	-0.000658623	2896.56	-0.000598187	2896.56	-0.00111	2896.56	-0.000227649			2896.56	-0.00951	2896.56	-0.01	2896.56	-0.00437	2896.56	-0.00468
2879.2	-2.431e-05	2879.2	-2.81729e-06	2879.2	2.89608e-06	2879.2	5.09e-07			2898.49	-0.000644873	2898.49	-0.000584551	2898.49	-0.00111	2898.49	-0.000225824			2898.49	-0.00959	2898.49	-0.01004	2898.49	-0.00444	2898.49	-0.00473
2881.13	-2.8067e-05	2881.13	-3.16583e-06	2881.13	2.90183e-06	2881.13	3e-09			2900.41	-0.000627176	2900.41	-0.00057402	2900.41	-0.0011	2900.41	-0.000225261			2900.41	-0.00963	2900.41	-0.01007	2900.41	-0.00448	2900.41	-0.00476
2883.06	-2.9889e-05	2883.06	-3.36295e-06	2883.06	3.87686e-06	2883.06	-4.27e-07			2902.34	-0.000603454	2902.34	-0.000563337	2902.34	-0.0011	2902.34	-0.000226708			2902.34	-0.00971	2902.34	-0.01019	2902.34	-0.00448	2902.34	-0.00477
2884.99	-2.9652e-05	2884.99	-3.11208e-06	2884.99	5.03933e-06	2884.99	-1.214e-06			2904.27	-0.000581748	2904.27	-0.000560311	2904.27	-0.0011	2904.27	-0.000226456			2904.27	-0.00976	2904.27	-0.01018	2904.27	-0.00447	2904.27	-0.00476
2886.91	-3.0436e-05	2886.91	-2.97865e-06	2886.91	5.02245e-06	2886.91	-1.712e-06			2906.2	-0.000550397	2906.2	-0.000567734	2906.2	-0.0011	2906.2	-0.000225808			2906.2	-0.00977	2906.2	-0.01016	2906.2	-0.00446	2906.2	-0.00474
2888.84	-3.0995e-05	2888.84	-3.13675e-06	2888.84	4.35428e-06	2888.84	-1.4e-06			2908.13	-0.00052326	2908.13	-0.000562327	2908.13	-0.0011	2908.13	-0.000225608			2908.13	-0.0098	2908.13	-0.01018	2908.13	-0.00446	2908.13	-0.00471
2890.77	-2.8436e-05	2890.77	-2.7431e-06	2890.77	3.45121e-06	2890.77	-2.03e-07			2910.06	-0.000500703	2910.06	-0.000541108	2910.06	-0.0011	2910.06	-0.000224624			2910.06	-0.00981	2910.06	-0.01017	2910.06	-0.00445	2910.06	-0.00466
2892.7	-2.3777e-05	2892.7	-2.34905e-06	2892.7	2.96348e-06	2892.7	2.03e-07			2911.99	-0.000478614	2911.99	-0.000533272	2911.99	-0.0011	2911.99	-0.00022317			2911.99	-0.00981	2911.99	-0.01016	2911.99	-0.00443	2911.99	-0.0046
2894.63	-2.0697e-05	2894.63	-2.31204e-06	2894.63	2.15732e-06	2894.63	1.104e-06			2913.91	-0.000454636	2913.91	-0.000522025	2913.91	-0.0011	2913.91	-0.000221877			2913.91	-0.00981	2913.91	-0.01011	2913.91	-0.0044	2913.91	-0.00453
2896.56	-1.8783e-05	2896.56	-2.11909e-06	2896.56	1.90688e-06	2896.56	1.703e-06			2915.84	-0.000410772	2915.84	-0.00052462	2915.84	-0.0011	2915.84	-0.000221331			2915.84	-0.00979	2915.84	-0.01002	2915.84	-0.00438	2915.84	-0.00448
2898.49	-1.5958e-05	2898.49	-1.8748e-06	2898.49	1.90431e-06	2898.49	2.762e-06			2917.77	-0.000377978	2917.77	-0.000524825	2917.77	-0.0011	2917.77	-0.000220393			2917.77	-0.00976	2917.77	-0.00996	2917.77	-0.00435	2917.77	-0.00445
2900.41	-1.2726e-05	2900.41	-1.65915e-06	2900.41	1.68954e-06	2900.41	5.544e-06			2919.7	-0.000356804	2919.7	-0.000500996	2919.7	-0.0011	2919.7	-0.000219594			2919.7	-0.00983	2919.7	-0.01002	2919.7	-0.00435	2919.7	-0.00446
2902.34	-8.551e-06	2902.34	-1.42703e-06	2902.34	1.68811e-06	2902.34	9.204e-06			2921.63	-0.000349659	2921.63	-0.000486402	2921.63	-0.0011	2921.63	-0.00021981			2921.63	-0.00993	2921.63	-0.01008	2921.63	-0.00436	2921.63	-0.00451
2904.27	-5.462e-06	2904.27	-1.17333e-06	2904.27	1.83377e-06	2904.27	1.2503e-05			2923.55	-0.000344088	2923.55	-0.000487895	2923.55	-0.0011	2923.55	-0.000220075			2923.55	-0.00998	2923.55	-0.01011	2923.55	-0.00437	2923.55	-0.00456
2906.2	-4.029e-06	2906.2	-1.08231e-06	2906.2	1.8642e-06	2906.2	1.7047e-05			2925.48	-0.000327629	2925.48	-0.00048917	2925.48	-0.0011	2925.48	-0.000219907			2925.48	-0.01006	2925.48	-0.01022	2925.48	-0.0044	2925.48	-0.0046
2908.13	-2.154e-06	2908.13	-9.12756e-07	2908.13	1.98261e-06	2908.13	2.478e-05			2927.41	-0.000338088	2927.41	-0.000486921	2927.41	-0.0011	2927.41	-0.0002205			2927.41	-0.01012	2927.41	-0.01033	2927.41	-0.00444	2927.41	-0.00465
2910.06	-3.14e-07	2910.06	-6.1687e-07	2910.06	2.12617e-06	2910.06	3.8062e-05			2929.34	-0.000365446	2929.34	-0.000483857	2929.34	-0.0011	2929.34	-0.000221252			2929.34	-0.01002	2929.34	-0.01035	2929.34	-0.00445	2929.34	-0.00464
2911.99	2.59e-07	2911.99	-4.68755e-07	2911.99	1.96233e-06	2911.99	6.03e-05			2931.27	-0.000388532	2931.27	-0.0004802	2931.27	-0.0011	2931.27	-0.00022182			2931.27	-0.00988	2931.27	-0.01032	2931.27	-0.00446	2931.27	-0.00463
2913.91	2.796e-06	2913.91	-3.78259e-07	2913.91	1.83938e-06	2913.91	9.2905e-05			2933.2	-0.000410712	2933.2	-0.000484061	2933.2	-0.0011	2933.2	-0.000223189			2933.2	-0.00986	2933.2	-0.01031	2933.2	-0.00448	2933.2	-0.00464
2915.84	8.647e-06	2915.84	-2.16579e-07	2915.84	2.09782e-06	2915.84	0.000133347			2935.13	-0.000437827	2935.13	-0.000486892	2935.13	-0.0011	2935.13	-0.000224305			2935.13	-0.0098	2935.13	-0.01028	2935.13	-0.00447	2935.13	-0.00463
2917.77	1.7226e-05	2917.77	-3.69555e-08	2917.77	2.6065e-06	2917.77	0.000165963			2937.05	-0.000468273	2937.05	-0.000492272	2937.05	-0.0011	2937.05	-0.000225048			2937.05	-0.00966	2937.05	-0.01022	2937.05	-0.00446	2937.05	-0.00458
2919.7	2.1734e-05	2919.7	-6.45332e-10	2919.7	3.48458e-06	2919.7	0.00017658			2938.98	-0.000493895	2938.98	-0.000502404	2938.98	-0.0011	2938.98	-0.000225674			2938.98	-0.00949	2938.98	-0.01009	2938.98	-0.00444	2938.98	-0.00452
2921.63	2.0809e-05	2921.63	1.52166e-09	2921.63	3.53318e-06	2921.63	0.000167908			2940.91	-0.000523954	2940.91	-0.00050507	2940.91	-0.0011	2940.91	-0.000224879			2940.91	-0.00933	2940.91	-0.00995	2940.91	-0.00441	2940.91	-0.00445
2923.55	1.7266e-05	2923.55	-3.96182e-10	2923.55	2.94373e-06	2923.55	0.000150763			2942.84	-0.000566548	2942.84	-0.000514579	2942.84	-0.0011	2942.84	-0.000224195			2942.84	-0.00923	2942.84	-0.00986	2942.84	-0.00438	2942.84	-0.00438
2925.48	1.1445e-05	2925.48	-9.80601e-09	2925.48	2.76053e-06	2925.48	0.000125261			2944.77	-0.000600045	2944.77	-0.000523839	2944.77	-0.0011	2944.77	-0.000224165			2944.77	-0.00913	2944.77	-0.00976	2944.77	-0.00433	2944.77	-0.00431
2927.41	5.72e-06	2927.41	-5.30494e-08	2927.41	2.58092e-06	2927.41	9.5169e-05			2946.7	-0.000624469	2946.7	-0.000537051	2946.7	-0.0011	2946.7	-0.000222995			2946.7	-0.00905	2946.7	-0.00968	2946.7	-0.00427	2946.7	-0.00427
2929.34	4.839e-06	2929.34	-9.84588e-08	2929.34	2.32137e-06	2929.34	8.68e-05			2948.62	-0.0006345	2948.62	-0.000554801	2948.62	-0.0011	2948.62	-0.000221662			2948.62	-0.00895	2948.62	-0.00962	2948.62	-0.00419	2948.62	-0.00423
2931.27	4.917e-06	2931.27	-1.19933e-07	2931.27	2.70396e-06	2931.27	9.1106e-05			2950.55	-0.000643176	2950.55	-0.000565898	2950.55	-0.0011	2950.55	-0.000220941			2950.55	-0.00885	2950.55	-0.00959	2950.55	-0.00409	2950.55	-0.00414
2933.2	1.539e-06	2933.2	-2.78925e-07	2933.2	2.65735e-06	2933.2	7.4571e-05			2952.48	-0.000662103	2952.48	-0.000570429	2952.48	-0.0011	2952.48	-0.000219809			2952.48	-0.00879	2952.48	-0.0096	2952.48	-0.00396	2952.48	-0.00402
2935.13	5e-07	2935.13	-6.41371e-07	2935.13	2.40487e-06	2935.13	6.3919e-05			2954.41	-0.000705222	2954.41	-0.000563221	2954.41	-0.0011	2954.41	-0.000219032			2954.41	-0.00881	2954.41	-0.00954	2954.41	-0.0038	2954.41	-0.00391
2937.05	7.63e-07	2937.05	-7.89898e-07	2937.05	2.82406e-06	2937.05	7.0704e-05			2956.34	-0.000773047	2956.34	-0.000557212	2956.34	-0.0011	2956.34	-0.000218172			2956.34	-0.00882	2956.34	-0.00939	2956.34	-0.00363	2956.34	-0.0038
2938.98	1.588e-06	2938.98	-8.08565e-07	2938.98	2.95316e-06	2938.98	8.109e-05			2958.27	-0.000820472	2958.27	-0.000547934	2958.27	-0.00111	2958.27	-0.000216759			2958.27	-0.00872	2958.27	-0.00917	2958.27	-0.00344	2958.27	-0.0037
2940.91	4.043e-06	2940.91	-9.57259e-07	2940.91	2.58961e-06	2940.91	9.8843e-05			2960.2	-0.000821612	2960.2	-0.000556423	2960.2	-0.00111	2960.2	-0.000215315			2960.2	-0.00859	2960.2	-0.00896	2960.2	-0.00328	2960.2	-0.00365
2942.84	7.7e-06	2942.84	-1.10016e-06	2942.84	2.19058e-06	2942.84	0.000120249			2962.12	-0.000807959	2962.12	-0.00058061	2962.12	-0.00111	2962.12	-0.000215484			2962.12	-0.00856	2962.12	-0.0089	2962.12	-0.0032	2962.12	-0.0037
2944.77	1.2543e-05	2944.77	-1.07213e-06	2944.77	2.22245e-06	2944.77	0.00014399			2964.05	-0.000805872	2964.05	-0.00059454	2964.05	-0.00111	2964.05	-0.000216524			2964.05	-0.00862	2964.05	-0.00905	2964.05	-0.00329	2964.05	-0.00385
2946.7	2.0067e-05	2946.7	-1.0072e-06	2946.7	2.41392e-06	2946.7	0.000169725			2965.98	-0.000811768	2965.98	-0.000619274	2965.98	-0.0011	2965.98	-0.000218239			2965.98	-0.00876	2965.98	-0.00934	2965.98	-0.00351	2965.98	-0.00403
2948.62	3.4555e-05	2948.62	-8.46373e-07	2948.62	3.11386e-06	2948.62	0.000211625			2967.91	-0.000826603	2967.91	-0.000635605	2967.91	-0.0011	2967.91	-0.000220696			2967.91	-0.00889	2967.91	-0.00961	2967.91	-0.0038	2967.91	-0.00423
2950.55	5.5017e-05	2950.55	-5.28348e-07	2950.55	4.34863e-06	2950.55	0.000273724			2969.84	-0.000847669	2969.84	-0.000641463	2969.84	-0.0011	2969.84	-0.000225482			2969.84	-0.00893	2969.84	-0.0098	2969.84	-0.00406	2969.84	-0.00441
2952.48	6.8131e-05	2952.48	-5.11881e-07	2952.48	4.22332e-06	2952.48	0.000312368			2971.77	-0.000865393	2971.77	-0.000653515	2971.77	-0.0011	2971.77	-0.000229349			2971.77	-0.00904	2971.77	-0.01001	2971.77	-0.00426	2971.77	-0.00454
2954.41	6.1111e-05	2954.41	-5.19557e-07	2954.41	3.64833e-06	2954.41	0.000279002			2973.7	-0.000886253	2973.7	-0.000670765	2973.7	-0.0011	2973.7	-0.00023134			2973.7	-0.00911	2973.7	-0.01016	2973.7	-0.00443	2973.7	-0.00466
2956.34	4.0762e-05	2956.34	-4.17668e-07	2956.34	3.83073e-06	2956.34	0.000201101			2975.62	-0.000910554	2975.62	-0.000693607	2975.62	-0.0011	2975.62	-0.000234785			2975.62	-0.00914	2975.62	-0.01026	2975.62	-0.00456	2975.62	-0.00477
2958.27	3.1996e-05	2958.27	-4.66828e-07	2958.27	3.98259e-06	2958.27	0.000162846			2977.55	-0.000927015	2977.55	-0.000702082	2977.55	-0.0011	2977.55	-0.000238569			2977.55	-0.00926	2977.55	-0.01042	2977.55	-0.00467	2977.55	-0.00487
2960.2	2.9799e-05	2960.2	-4.72488e-07	2960.2	4.04509e-06	2960.2	0.000143724			2979.48	-0.000956032	2979.48	-0.000714524	2979.48	-0.0011	2979.48	-0.000239217			2979.48	-0.00934	2979.48	-0.01056	2979.48	-0.00476	2979.48	-0.00494
2962.12	2.3554e-05	2962.12	-5.41708e-07	2962.12	4.71134e-06	2962.12	0.000125551			2981.41	-0.000978307	2981.41	-0.000738573	2981.41	-0.0011	2981.41	-0.000239794			2981.41	-0.00944	2981.41	-0.01074	2981.41	-0.00483	2981.41	-0.00499
2964.05	1.6549e-05	2964.05	-8.84039e-07	2964.05	6.07849e-06	2964.05	0.000108964			2983.34	-0.000989815	2983.34	-0.000754468	2983.34	-0.0011	2983.34	-0.000240784			2983.34	-0.00954	2983.34	-0.01088	2983.34	-0.00489	2983.34	-0.00503
2965.98	1.3799e-05	2965.98	-1.27666e-06	2965.98	5.2356e-06	2965.98	0.00010613			2985.27	-0.00102	2985.27	-0.000773656	2985.27	-0.0011	2985.27	-0.000241311			2985.27	-0.00966	2985.27	-0.01096	2985.27	-0.00494	2985.27	-0.00506
2967.91	1.0114e-05	2967.91	-1.6599e-06	2967.91	3.30336e-06	2967.91	9.718e-05			2987.2	-0.00104	2987.2	-0.000791999	2987.2	-0.0011	2987.2	-0.000241795			2987.2	-0.00976	2987.2	-0.01105	2987.2	-0.00497	2987.2	-0.00508
2969.84	4.534e-06	2969.84	-2.34697e-06	2969.84	2.53067e-06	2969.84	7.5753e-05			2989.12	-0.00105	2989.12	-0.000791073	2989.12	-0.0011	2989.12	-0.000241697			2989.12	-0.00987	2989.12	-0.01117	2989.12	-0.00501	2989.12	-0.00513
2971.77	1.609e-06	2971.77	-3.24966e-06	2971.77	2.55371e-06	2971.77	6.4342e-05			2991.05	-0.00105	2991.05	-0.000787963	2991.05	-0.0011	2991.05	-0.000242712			2991.05	-0.00997	2991.05	-0.0113	2991.05	-0.00502	2991.05	-0.00517
2973.7	5.95e-07	2973.7	-4.32953e-06	2973.7	2.37874e-06	2973.7	5.9597e-05			2992.98	-0.00106	2992.98	-0.000796524	2992.98	-0.0011	2992.98	-0.000245609			2992.98	-0.01007	2992.98	-0.01146	2992.98	-0.00502	2992.98	-0.00517
2975.62	1.65e-07	2975.62	-5.19332e-06	2975.62	2.27489e-06	2975.62	5.4052e-05			2994.91	-0.00108	2994.91	-0.000801906	2994.91	-0.0011	2994.91	-0.000245415			2994.91	-0.01019	2994.91	-0.01159	2994.91	-0.00503	2994.91	-0.00517
2977.55	7.8e-08	2977.55	-5.06443e-06	2977.55	1.90525e-06	2977.55	5.4675e-05			2996.84	-0.00109	2996.84	-0.000819643	2996.84	-0.0011	2996.84	-0.000244909			2996.84	-0.01029	2996.84	-0.01169	2996.84	-0.00506	2996.84	-0.00518
2979.48	0	2979.48	-5.61097e-06	2979.48	1.38633e-06	2979.48	5.6085e-05			2998.77	-0.00111	2998.77	-0.000828851	2998.77	-0.0011	2998.77	-0.000245592			2998.77	-0.01032	2998.77	-0.01177	2998.77	-0.00507	2998.77	-0.00518
2981.41	-2.3e-08	2981.41	-6.75253e-06	2981.41	1.19178e-06	2981.41	5.416e-05			3000.69	-0.00111	3000.69	-0.00084006	3000.69	-0.0011	3000.69	-0.000245374			3000.69	-0.01041	3000.69	-0.01182	3000.69	-0.00505	3000.69	-0.00517
2983.34	-2e-08	2983.34	-6.70386e-06	2983.34	1.33619e-06	2983.34	5.055e-05			3002.62	-0.0011	3002.62	-0.000848449	3002.62	-0.0011	3002.62	-0.000245624			3002.62	-0.01051	3002.62	-0.01188	3002.62	-0.00505	3002.62	-0.00517
2985.27	-2.82e-07	2985.27	-6.45822e-06	2985.27	1.32995e-06	2985.27	4.4403e-05			3004.55	-0.00112	3004.55	-0.000839596	3004.55	-0.0011	3004.55	-0.000246609			3004.55	-0.01051	3004.55	-0.01192	3004.55	-0.00508	3004.55	-0.0052
2987.2	-5.36e-07	2987.2	-6.45257e-06	2987.2	1.14795e-06	2987.2	3.731e-05			3006.48	-0.00113	3006.48	-0.000823793	3006.48	-0.0011	3006.48	-0.000245248			3006.48	-0.01052	3006.48	-0.01195	3006.48	-0.0051	3006.48	-0.00522
2989.12	-4.63e-07	2989.12	-6.53094e-06	2989.12	9.63221e-07	2989.12	3.3668e-05			3008.41	-0.00113	3008.41	-0.000823811	3008.41	-0.0011	3008.41	-0.000245077			3008.41	-0.01061	3008.41	-0.012	3008.41	-0.00509	3008.41	-0.00523
2991.05	-9.26e-07	2991.05	-6.82182e-06	2991.05	9.66454e-07	2991.05	3.114e-05			3010.34	-0.00112	3010.34	-0.000835628	3010.34	-0.0011	3010.34	-0.000246459			3010.34	-0.01067	3010.34	-0.012	3010.34	-0.00509	3010.34	-0.00525
2992.98	-1.056e-06	2992.98	-6.24153e-06	2992.98	7.38987e-07	2992.98	2.6652e-05			3012.26	-0.00114	3012.26	-0.000846983	3012.26	-0.0011	3012.26	-0.000245538			3012.26	-0.01071	3012.26	-0.01194	3012.26	-0.0051	3012.26	-0.00526
2994.91	-9.16e-07	2994.91	-6.5837e-06	2994.91	1.05659e-06	2994.91	2.9171e-05			3014.19	-0.00115	3014.19	-0.000848482	3014.19	-0.0011	3014.19	-0.000244052			3014.19	-0.01079	3014.19	-0.01199	3014.19	-0.0051	3014.19	-0.00528
2996.84	-8.31e-07	2996.84	-7.20907e-06	2996.84	1.4994e-06	2996.84	3.3137e-05			3016.12	-0.00115	3016.12	-0.000860253	3016.12	-0.0011	3016.12	-0.000245165			3016.12	-0.01088	3016.12	-0.01214	3016.12	-0.00512	3016.12	-0.00529
2998.77	-6.52e-07	2998.77	-6.96554e-06	2998.77	1.26295e-06	2998.77	3.358e-05			3018.05	-0.00117	3018.05	-0.000859769	3018.05	-0.0011	3018.05	-0.000248046			3018.05	-0.01087	3018.05	-0.01209	3018.05	-0.00512	3018.05	-0.0053
3000.69	-7.2e-07	3000.69	-6.93317e-06	3000.69	8.61355e-07	3000.69	3.1602e-05			3019.98	-0.0012	3019.98	-0.000856148	3019.98	-0.0011	3019.98	-0.00024743			3019.98	-0.01082	3019.98	-0.012	3019.98	-0.00512	3019.98	-0.0053
3002.62	-8.4e-07	3002.62	-7.25406e-06	3002.62	7.76601e-07	3002.62	2.9986e-05			3021.91	-0.0012	3021.91	-0.000853443	3021.91	-0.0011	3021.91	-0.000245902			3021.91	-0.01089	3021.91	-0.01205	3021.91	-0.0051	3021.91	-0.00531
3004.55	-9.96e-07	3004.55	-7.09528e-06	3004.55	7.45386e-07	3004.55	2.8237e-05			3023.84	-0.00119	3023.84	-0.000862275	3023.84	-0.0011	3023.84	-0.000246988			3023.84	-0.01097	3023.84	-0.01212	3023.84	-0.0051	3023.84	-0.00533
3006.48	-1.166e-06	3006.48	-6.87497e-06	3006.48	5.76991e-07	3006.48	2.5535e-05			3025.76	-0.00119	3025.76	-0.000862969	3025.76	-0.0011	3025.76	-0.00024722			3025.76	-0.01102	3025.76	-0.01215	3025.76	-0.00512	3025.76	-0.00535
3008.41	-1.788e-06	3008.41	-6.70236e-06	3008.41	4.3765e-07	3008.41	2.0805e-05			3027.69	-0.00119	3027.69	-0.000860566	3027.69	-0.0011	3027.69	-0.000245824			3027.69	-0.01109	3027.69	-0.01222	3027.69	-0.00512	3027.69	-0.00534
3010.34	-2.698e-06	3010.34	-7.04745e-06	3010.34	8.72436e-07	3010.34	1.7891e-05			3029.62	-0.0012	3029.62	-0.000875304	3029.62	-0.0011	3029.62	-0.0002452			3029.62	-0.01114	3029.62	-0.0123	3029.62	-0.0051	3029.62	-0.00531
3012.26	-3.263e-06	3012.26	-6.6424e-06	3012.26	7.86524e-07	3012.26	1.405e-05			3031.55	-0.00122	3031.55	-0.000881122	3031.55	-0.0011	3031.55	-0.00024535			3031.55	-0.01122	3031.55	-0.01241	3031.55	-0.0051	3031.55	-0.00531
3014.19	-4.089e-06	3014.19	-6.11983e-06	3014.19	6.95747e-07	3014.19	9.373e-06			3033.48	-0.00123	3033.48	-0.000871442	3033.48	-0.0011	3033.48	-0.000243571			3033.48	-0.01125	3033.48	-0.01242	3033.48	-0.00514	3033.48	-0.00533
3016.12	-5.816e-06	3016.12	-6.53762e-06	3016.12	9.24597e-07	3016.12	5.819e-06			3035.41	-0.00123	3035.41	-0.000872011	3035.41	-0.0011	3035.41	-0.000243909			3035.41	-0.01127	3035.41	-0.01242	3035.41	-0.00514	3035.41	-0.00534
3018.05	-8.074e-06	3018.05	-7.15827e-06	3018.05	6.44157e-07	3018.05	3.677e-06			3037.34	-0.00123	3037.34	-0.000879764	3037.34	-0.0011	3037.34	-0.000245506			3037.34	-0.0113	3037.34	-0.01244	3037.34	-0.00513	3037.34	-0.00533
3019.98	-9.926e-06	3019.98	-7.20232e-06	3019.98	5.72768e-07	3019.98	3.19e-06			3039.26	-0.00124	3039.26	-0.000897983	3039.26	-0.0011	3039.26	-0.000245542			3039.26	-0.01133	3039.26	-0.01246	3039.26	-0.00514	3039.26	-0.00532
3021.91	-1.0678e-05	3021.91	-7.24833e-06	3021.91	8.5276e-07	3021.91	2.865e-06			3041.19	-0.00124	3041.19	-0.000893078	3041.19	-0.0011	3041.19	-0.000247111			3041.19	-0.01139	3041.19	-0.01252	3041.19	-0.00515	3041.19	-0.00532
3023.84	-1.0397e-05	3023.84	-7.67776e-06	3023.84	1.16548e-06	3023.84	2.714e-06			3043.12	-0.00124	3043.12	-0.00087629	3043.12	-0.0011	3043.12	-0.00024684			3043.12	-0.01139	3043.12	-0.0125	3043.12	-0.00514	3043.12	-0.00533
3025.76	-1.016e-05	3025.76	-7.92481e-06	3025.76	8.98407e-07	3025.76	2.963e-06			3045.05	-0.00123	3045.05	-0.000885432	3045.05	-0.0011	3045.05	-0.000246085			3045.05	-0.01141	3045.05	-0.01254	3045.05	-0.00512	3045.05	-0.00532
3027.69	-1.0351e-05	3027.69	-7.78609e-06	3027.69	7.89896e-07	3027.69	3.397e-06			3046.98	-0.00124	3046.98	-0.000917143	3046.98	-0.0011	3046.98	-0.000244269			3046.98	-0.01149	3046.98	-0.01264	3046.98	-0.0051	3046.98	-0.0053
3029.62	-9.673e-06	3029.62	-7.74461e-06	3029.62	1.29513e-06	3029.62	3.757e-06			3048.91	-0.00126	3048.91	-0.000919792	3048.91	-0.0011	3048.91	-0.000244286			3048.91	-0.01149	3048.91	-0.01261	3048.91	-0.00511	3048.91	-0.00531
3031.55	-8.113e-06	3031.55	-7.0531e-06	3031.55	1.3359e-06	3031.55	3.636e-06			3050.83	-0.00127	3050.83	-0.000919562	3050.83	-0.0011	3050.83	-0.000244749			3050.83	-0.01151	3050.83	-0.01255	3050.83	-0.00512	3050.83	-0.00532
3033.48	-6.683e-06	3033.48	-6.6951e-06	3033.48	7.87423e-07	3033.48	3.552e-06			3052.76	-0.00126	3052.76	-0.000920831	3052.76	-0.0011	3052.76	-0.000246315			3052.76	-0.0116	3052.76	-0.01263	3052.76	-0.00512	3052.76	-0.00531
3035.41	-6.559e-06	3035.41	-6.93291e-06	3035.41	6.21003e-07	3035.41	3.589e-06			3054.69	-0.00126	3054.69	-0.000919464	3054.69	-0.0011	3054.69	-0.000246782			3054.69	-0.01169	3054.69	-0.01277	3054.69	-0.0051	3054.69	-0.00528
3037.34	-7.304e-06	3037.34	-7.27256e-06	3037.34	8.54398e-07	3037.34	3.7e-06			3056.62	-0.00126	3056.62	-0.000914386	3056.62	-0.0011	3056.62	-0.000244556			3056.62	-0.01172	3056.62	-0.01285	3056.62	-0.00511	3056.62	-0.00528
3039.26	-7.393e-06	3039.26	-7.03514e-06	3039.26	6.18345e-07	3039.26	3.668e-06			3058.55	-0.00126	3058.55	-0.000918744	3058.55	-0.0011	3058.55	-0.000243086			3058.55	-0.01182	3058.55	-0.0129	3058.55	-0.00513	3058.55	-0.00529
3041.19	-6.748e-06	3041.19	-6.65213e-06	3041.19	4.07113e-07	3041.19	3.406e-06			3060.48	-0.00129	3060.48	-0.000918288	3060.48	-0.0011	3060.48	-0.000242646			3060.48	-0.01195	3060.48	-0.01298	3060.48	-0.00513	3060.48	-0.0053
3043.12	-5.993e-06	3043.12	-6.58693e-06	3043.12	9.08355e-07	3043.12	3.598e-06			3062.41	-0.00127	3062.41	-0.000920929	3062.41	-0.0011	3062.41	-0.00024295			3062.41	-0.01197	3062.41	-0.01303	3062.41	-0.00512	3062.41	-0.0053
3045.05	-5.943e-06	3045.05	-6.99723e-06	3045.05	8.50657e-07	3045.05	4.371e-06			3064.33	-0.00126	3064.33	-0.000934754	3064.33	-0.0011	3064.33	-0.000244612			3064.33	-0.01194	3064.33	-0.01302	3064.33	-0.00511	3064.33	-0.00529
3046.98	-6.076e-06	3046.98	-7.33187e-06	3046.98	5.00129e-07	3046.98	4.983e-06			3066.26	-0.00125	3066.26	-0.000931922	3066.26	-0.0011	3066.26	-0.000246609			3066.26	-0.01193	3066.26	-0.01307	3066.26	-0.00511	3066.26	-0.00529
3048.91	-4.792e-06	3048.91	-6.70111e-06	3048.91	5.25445e-07	3048.91	5.997e-06			3068.19	-0.00126	3068.19	-0.000933954	3068.19	-0.0011	3068.19	-0.000246244			3068.19	-0.01195	3068.19	-0.01309	3068.19	-0.00512	3068.19	-0.00531
3050.83	-3.699e-06	3050.83	-6.40842e-06	3050.83	4.45781e-07	3050.83	6.984e-06			3070.12	-0.00126	3070.12	-0.000940212	3070.12	-0.0011	3070.12	-0.000244464			3070.12	-0.01198	3070.12	-0.01311	3070.12	-0.00513	3070.12	-0.00532
3052.76	-2.735e-06	3052.76	-6.54331e-06	3052.76	4.37092e-07	3052.76	7.917e-06			3072.05	-0.00126	3072.05	-0.000954902	3072.05	-0.0011	3072.05	-0.000244411			3072.05	-0.01196	3072.05	-0.01313	3072.05	-0.00514	3072.05	-0.00532
3054.69	-1.928e-06	3054.69	-6.34588e-06	3054.69	7.91022e-07	3054.69	9.813e-06			3073.98	-0.00125	3073.98	-0.000967306	3073.98	-0.0011	3073.98	-0.000246471			3073.98	-0.01203	3073.98	-0.0132	3073.98	-0.00514	3073.98	-0.00532
3056.62	-1.586e-06	3056.62	-6.12461e-06	3056.62	1.2778e-06	3056.62	1.2318e-05			3075.9	-0.00127	3075.9	-0.00096322	3075.9	-0.0011	3075.9	-0.00024571			3075.9	-0.01207	3075.9	-0.01323	3075.9	-0.00513	3075.9	-0.00532
3058.55	-8.79e-07	3058.55	-6.29845e-06	3058.55	1.11982e-06	3058.55	1.4217e-05			3077.83	-0.00129	3077.83	-0.000968837	3077.83	-0.0011	3077.83	-0.000243584			3077.83	-0.01209	3077.83	-0.01326	3077.83	-0.00513	3077.83	-0.00533
3060.48	-6.07e-07	3060.48	-6.6726e-06	3060.48	8.36162e-07	3060.48	1.6411e-05			3079.76	-0.00129	3079.76	-0.000974889	3079.76	-0.0011	3079.76	-0.000243105			3079.76	-0.01213	3079.76	-0.01331	3079.76	-0.00513	3079.76	-0.00532
3062.41	-3.72e-07	3062.41	-6.72993e-06	3062.41	6.61133e-07	3062.41	1.8427e-05			3081.69	-0.0013	3081.69	-0.00099118	3081.69	-0.0011	3081.69	-0.000243214			3081.69	-0.01217	3081.69	-0.01334	3081.69	-0.00515	3081.69	-0.00532
3064.33	-8.3e-08	3064.33	-6.44938e-06	3064.33	3.70354e-07	3064.33	2.0404e-05			3083.62	-0.00131	3083.62	-0.00101	3083.62	-0.0011	3083.62	-0.000243887			3083.62	-0.01227	3083.62	-0.01344	3083.62	-0.00515	3083.62	-0.00532
3066.26	-1e-08	3066.26	-6.41283e-06	3066.26	4.79638e-07	3066.26	2.4123e-05			3085.55	-0.0013	3085.55	-0.00101	3085.55	-0.0011	3085.55	-0.000243602			3085.55	-0.01239	3085.55	-0.01351	3085.55	-0.00512	3085.55	-0.0053
3068.19	1e-09	3068.19	-6.54207e-06	3068.19	7.38335e-07	3068.19	2.8551e-05			3087.47	-0.00129	3087.47	-0.000976471	3087.47	-0.0011	3087.47	-0.000242072			3087.47	-0.01237	3087.47	-0.01351	3087.47	-0.00511	3087.47	-0.0053
3070.12	1.22e-07	3070.12	-5.96028e-06	3070.12	6.11463e-07	3070.12	3.099e-05			3089.4	-0.0013	3089.4	-0.000978898	3089.4	-0.0011	3089.4	-0.000242722			3089.4	-0.01232	3089.4	-0.01353	3089.4	-0.00514	3089.4	-0.00531
3072.05	5.38e-07	3072.05	-5.88517e-06	3072.05	4.65946e-07	3072.05	3.1609e-05			3091.33	-0.00131	3091.33	-0.000992688	3091.33	-0.0011	3091.33	-0.000244364			3091.33	-0.01234	3091.33	-0.01357	3091.33	-0.00517	3091.33	-0.00534
3073.98	8.35e-07	3073.98	-6.26693e-06	3073.98	5.4957e-07	3073.98	3.3381e-05			3093.26	-0.00131	3093.26	-0.000989317	3093.26	-0.0011	3093.26	-0.00024339			3093.26	-0.01244	3093.26	-0.0136	3093.26	-0.00516	3093.26	-0.00533
3075.9	7.71e-07	3075.9	-6.81905e-06	3075.9	7.5709e-07	3075.9	3.6454e-05			3095.19	-0.00131	3095.19	-0.000993746	3095.19	-0.0011	3095.19	-0.000242451			3095.19	-0.01253	3095.19	-0.01361	3095.19	-0.00514	3095.19	-0.00531
3077.83	8.7e-07	3077.83	-7.03283e-06	3077.83	7.6305e-07	3077.83	3.9277e-05			3097.12	-0.0013	3097.12	-0.001	3097.12	-0.0011	3097.12	-0.000242235			3097.12	-0.01248	3097.12	-0.01355	3097.12	-0.00513	3097.12	-0.0053
3079.76	1.577e-06	3079.76	-6.22003e-06	3079.76	5.26853e-07	3079.76	4.2779e-05			3099.05	-0.00128	3099.05	-0.000996284	3099.05	-0.0011	3099.05	-0.000241326			3099.05	-0.01232	3099.05	-0.01343	3099.05	-0.00512	3099.05	-0.0053
3081.69	2.284e-06	3081.69	-5.83808e-06	3081.69	4.57461e-07	3081.69	4.5957e-05			3100.97	-0.00131	3100.97	-0.000986047	3100.97	-0.0011	3100.97	-0.000240588			3100.97	-0.0123	3100.97	-0.01342	3100.97	-0.00512	3100.97	-0.00529
3083.62	2.449e-06	3083.62	-5.91713e-06	3083.62	6.56749e-07	3083.62	4.6657e-05			3102.9	-0.00132	3102.9	-0.000992963	3102.9	-0.0011					3102.9	-0.01237	3102.9	-0.01351	3102.9	-0.00511	3102.9	-0.00527
3085.55	1.82e-06	3085.55	-6.15818e-06	3085.55	8.22864e-07	3085.55	4.4561e-05			3104.83	-0.00133	3104.83	-0.00103	3104.83	-0.0011					3104.83	-0.01239	3104.83	-0.01352	3104.83	-0.0051	3104.83	-0.00526
3087.47	1.935e-06	3087.47	-6.17428e-06	3087.47	8.64649e-07	3087.47	4.4256e-05			3106.76	-0.00134	3106.76	-0.00103	3106.76	-0.0011
3089.4	3.01e-06	3089.4	-6.5656e-06	3089.4	8.20339e-07	3089.4	5.2136e-05			3108.69	-0.00134	3108.69	-0.00103
3091.33	2.749e-06	3091.33	-6.98955e-06	3091.33	6.31755e-07	3091.33	5.3383e-05			3110.62	-0.00133
3093.26	1.629e-06	3093.26	-6.65687e-06	3093.26	8.23476e-07	3093.26	4.2794e-05
3095.19	2.179e-06	3095.19	-6.34734e-06	3095.19	1.10317e-06	3095.19	4.4161e-05
3097.12	3.549e-06	3097.12	-7.09116e-06	3097.12	8.31153e-07	3097.12	5.4584e-05
3099.05	4.958e-06	3099.05	-7.3269e-06	3099.05	6.06196e-07	3099.05	6.3887e-05
3100.97	6.82e-06	3100.97	-6.22945e-06	3100.97	4.26172e-07	3100.97	7.1074e-05
3102.9	8.802e-06	3102.9	-5.58578e-06	3102.9	3.56823e-07	3102.9	7.352e-05
3104.83	8.157e-06	3104.83	-5.63162e-06	3104.83	8.08229e-07	3104.83	7.1542e-05
3106.76	6.625e-06	3106.76	-6.38933e-06	3106.76	9.73271e-07	3106.76	6.6617e-05
3108.69	5.852e-06	3108.69	-6.80264e-06	3108.69	5.22208e-07	3108.69	6.1722e-05
3110.62	5.53e-06	3110.62	-5.77745e-06	3110.62	1.24301e-06	3110.62	6.0668e-05
3112.55	5.016e-06	3112.55	-4.94812e-06	3112.55	1.93721e-06	3112.55	5.504e-05
3114.47	4.169e-06	3114.47	-5.47789e-06	3114.47	1.17708e-06	3114.47	4.7347e-05
3116.4	2.996e-06	3116.4	-5.99008e-06	3116.4	6.87605e-07	3116.4	4.313e-05
3118.33	2.215e-06	3118.33	-6.30889e-06	3118.33	8.7583e-07	3118.33	4.0912e-05
3120.26	1.967e-06	3120.26	-6.4165e-06	3120.26	1.11821e-06	3120.26	3.8187e-05
3122.19	1.682e-06	3122.19	-5.76862e-06	3122.19	9.52234e-07	3122.19	3.6574e-05
3124.12	1.398e-06	3124.12	-5.62175e-06	3124.12	9.75521e-07	3124.12	3.7898e-05
3126.04	1.302e-06	3126.04	-5.67487e-06	3126.04	1.06974e-06	3126.04	3.7127e-05
3127.97	1.295e-06	3127.97	-5.61005e-06	3127.97	8.01717e-07	3127.97	3.508e-05
3129.9	1.111e-06	3129.9	-6.02067e-06	3129.9	5.70216e-07	3129.9	3.3571e-05
3131.83	1.062e-06	3131.83	-6.21569e-06	3131.83	5.87421e-07	3131.83	3.1807e-05
3133.76	1.605e-06	3133.76	-5.68248e-06	3133.76	5.00189e-07	3133.76	3.0609e-05
3135.69	1.93e-06	3135.69	-5.20016e-06	3135.69	3.34994e-07	3135.69	3.3335e-05
3137.61	2.145e-06	3137.61	-4.97745e-06	3137.61	4.37818e-07	3137.61	3.8061e-05
3139.54	2.223e-06	3139.54	-5.29506e-06	3139.54	9.03454e-07	3139.54	3.9857e-05
3141.47	2.169e-06	3141.47	-5.33433e-06	3141.47	8.01641e-07	3141.47	4.0013e-05
3143.4	2.248e-06	3143.4	-4.86706e-06	3143.4	4.4736e-07	3143.4	4.0013e-05
3145.33	2.957e-06	3145.33	-4.90901e-06	3145.33	3.35336e-07	3145.33	3.7176e-05
3147.26	2.926e-06	3147.26	-5.49716e-06	3147.26	4.35532e-07	3147.26	3.7259e-05
3149.19	2.822e-06	3149.19	-5.24972e-06	3149.19	4.95664e-07	3149.19	3.9141e-05
3151.11	3.612e-06	3151.11	-4.60477e-06	3151.11	6.82506e-07	3151.11	4.1478e-05
3153.04	4.833e-06	3153.04	-4.82039e-06	3153.04	6.49995e-07	3153.04	4.1478e-05
3154.97	5.381e-06	3154.97	-4.51585e-06	3154.97	6.96592e-07	3154.97	4.1831e-05
3156.9	4.746e-06	3156.9	-4.42149e-06	3156.9	7.21821e-07	3156.9	4.3862e-05
3158.83	4.34e-06	3158.83	-4.91673e-06	3158.83	8.48323e-07	3158.83	4.6644e-05
3160.76	4.141e-06	3160.76	-5.57641e-06	3160.76	1.06294e-06	3160.76	4.9917e-05
3162.68	4.799e-06	3162.68	-5.20524e-06	3162.68	5.20015e-07	3162.68	4.9703e-05
3164.61	6.179e-06	3164.61	-4.6004e-06	3164.61	3.50851e-07	3164.61	4.8968e-05
3166.54	5.306e-06	3166.54	-5.32093e-06	3166.54	4.96318e-07	3166.54	5.0164e-05
3168.47	4.594e-06	3168.47	-5.3397e-06	3168.47	4.3131e-07	3168.47	5.2041e-05
3170.4	5.573e-06	3170.4	-4.89015e-06	3170.4	5.33735e-07	3170.4	5.3066e-05
3172.33	6.609e-06	3172.33	-5.02312e-06	3172.33	6.84739e-07	3172.33	5.5787e-05
3174.26	7.692e-06	3174.26	-4.75325e-06	3174.26	5.09e-07	3174.26	5.7626e-05
3176.18	6.909e-06	3176.18	-5.4573e-06	3176.18	5.91958e-07	3176.18	5.6227e-05
3178.11	7.409e-06	3178.11	-5.51533e-06	3178.11	5.42835e-07	3178.11	5.8375e-05
3180.04	9.498e-06	3180.04	-4.96321e-06	3180.04	3.2742e-07	3180.04	6.2862e-05
3181.97	1.0111e-05	3181.97	-4.82146e-06	3181.97	3.83144e-07	3181.97	6.3172e-05
3183.9	1.057e-05	3183.9	-4.8289e-06	3183.9	1.48705e-07	3183.9	6.2368e-05
3185.83	1.1679e-05	3185.83	-4.23574e-06	3185.83	6.44846e-08	3185.83	6.3879e-05
3187.76	1.1011e-05	3187.76	-4.28211e-06	3187.76	3.42743e-08	3187.76	6.7569e-05
3189.68	1.2426e-05	3189.68	-4.30438e-06	3189.68	2.00321e-07	3189.68	7.1193e-05
3191.61	1.4957e-05	3191.61	-4.69643e-06	3191.61	4.79404e-07	3191.61	7.4279e-05
3193.54	1.4991e-05	3193.54	-4.55173e-06	3193.54	5.62532e-07	3193.54	7.7441e-05
3195.47	1.2059e-05	3195.47	-4.4527e-06	3195.47	4.90687e-07	3195.47	7.7088e-05
3197.4	1.3056e-05	3197.4	-4.28612e-06	3197.4	5.94948e-07	3197.4	7.6149e-05
3199.33	1.6134e-05	3199.33	-4.14948e-06	3199.33	7.02097e-07	3199.33	7.7223e-05
3201.26	1.7983e-05	3201.26	-4.02845e-06	3201.26	4.57518e-07	3201.26	7.8304e-05
3203.18	1.8175e-05	3203.18	-4.04752e-06	3203.18	1.01276e-07	3203.18	7.8343e-05
3205.11	1.7883e-05	3205.11	-4.0197e-06	3205.11	2.58865e-08	3205.11	8.1462e-05
3207.04	1.9114e-05	3207.04	-4.10737e-06	3207.04	6.84628e-08	3207.04	8.3336e-05
3208.97	2.0839e-05	3208.97	-4.41254e-06	3208.97	2.4827e-07	3208.97	8.4357e-05
3210.9	2.0228e-05	3210.9	-4.91587e-06	3210.9	1.00297e-06	3210.9	8.7538e-05
3212.82	1.7998e-05	3212.82	-5.02963e-06	3212.82	1.74376e-06	3212.82	9.2533e-05
3214.75	1.6746e-05	3214.75	-4.66166e-06	3214.75	1.4284e-06	3214.75	9.4502e-05
3216.68	1.866e-05	3216.68	-4.9436e-06	3216.68	4.30978e-07	3216.68	9.184e-05
3218.61	2.0697e-05	3218.61	-4.87005e-06	3218.61	3.52452e-07	3218.61	9.1169e-05
3220.54	2.1338e-05	3220.54	-4.8119e-06	3220.54	2.11186e-07	3220.54	9.0689e-05
3222.47	2.1456e-05	3222.47	-4.79153e-06	3222.47	8.30932e-08	3222.47	9.4965e-05
3224.4	2.1674e-05	3224.4	-4.35051e-06	3224.4	5.44782e-08	3224.4	9.8589e-05
3226.32	2.1689e-05	3226.32	-4.20212e-06	3226.32	3.25059e-07	3226.32	0.000101564
3228.25	2.4027e-05	3228.25	-4.17101e-06	3228.25	4.32808e-07	3228.25	0.000103414
3230.18	2.2714e-05	3230.18	-5.42524e-06	3230.18	2.11652e-07	3230.18	0.000104853
3232.11	2.2637e-05	3232.11	-5.54948e-06	3232.11	3.65697e-07	3232.11	0.000104891
3234.04	2.5529e-05	3234.04	-4.2759e-06	3234.04	5.45325e-07	3234.04	0.000107549
3235.97	2.7956e-05	3235.97	-4.11994e-06	3235.97	5.52577e-07	3235.97	0.0001088
3237.9	2.7919e-05	3237.9	-4.52821e-06	3237.9	2.46173e-07	3237.9	0.000106161
3239.82	2.6104e-05	3239.82	-4.9535e-06	3239.82	3.13288e-07	3239.82	0.000110696
3241.75	2.3883e-05	3241.75	-4.9902e-06	3241.75	7.53203e-07	3241.75	0.000114806
3243.68	2.5471e-05	3243.68	-5.29818e-06	3243.68	9.73437e-07	3243.68	0.000117591
3245.61	2.6489e-05	3245.61	-4.69727e-06	3245.61	3.82205e-07	3245.61	0.000119842
3247.54	2.9754e-05	3247.54	-3.8916e-06	3247.54	1.73992e-07	3247.54	0.000116939
3249.47	3.052e-05	3249.47	-4.12348e-06	3249.47	1.85687e-07	3249.47	0.000114393
3251.39	2.7738e-05	3251.39	-4.73848e-06	3251.39	4.5268e-07	3251.39	0.000116598
3253.32	3.2524e-05	3253.32	-4.01796e-06	3253.32	7.68071e-07	3253.32	0.000119408
3255.25	3.3684e-05	3255.25	-3.54644e-06	3255.25	5.41158e-07	3255.25	0.000124683
3257.18	3.1679e-05	3257.18	-4.08502e-06	3257.18	2.47136e-07	3257.18	0.000130848
3259.11	3.2433e-05	3259.11	-4.3378e-06	3259.11	1.8449e-07	3259.11	0.00012922
3261.04	3.196e-05	3261.04	-4.46149e-06	3261.04	3.20076e-07	3261.04	0.000130675
3262.97	3.3088e-05	3262.97	-3.85956e-06	3262.97	3.8184e-07	3262.97	0.000129971
3264.89	3.3919e-05	3264.89	-3.81497e-06	3264.89	5.46572e-07	3264.89	0.000129735
3266.82	3.1543e-05	3266.82	-4.37397e-06	3266.82	7.85103e-07	3266.82	0.000132011
3268.75	3.5904e-05	3268.75	-4.01349e-06	3268.75	6.03571e-07	3268.75	0.000128876
3270.68	3.616e-05	3270.68	-3.72469e-06	3270.68	6.59418e-07	3270.68	0.000126481
3272.61	3.3389e-05	3272.61	-4.32147e-06	3272.61	6.7819e-07	3272.61	0.000129957
3274.54	3.2196e-05	3274.54	-5.0381e-06	3274.54	1.31416e-07	3274.54	0.000128723
3276.47	3.101e-05	3276.47	-4.44126e-06	3276.47	1.67138e-11	3276.47	0.000125109
3278.39	3.5866e-05	3278.39	-3.77911e-06	3278.39	2.27459e-08	3278.39	0.000125821
3280.32	3.7884e-05	3280.32	-3.7511e-06	3280.32	3.42062e-07	3280.32	0.000125573
3282.25	3.5911e-05	3282.25	-3.44159e-06	3282.25	9.71107e-07	3282.25	0.000126613
3284.18	3.4129e-05	3284.18	-4.2501e-06	3284.18	8.62218e-07	3284.18	0.000129574
3286.11	3.259e-05	3286.11	-5.2331e-06	3286.11	9.49765e-07	3286.11	0.000132815
3288.04	3.0198e-05	3288.04	-5.29216e-06	3288.04	7.34785e-07	3288.04	0.000131537

## Sheet: Fig.4
	Reaction step	Ea/ev	ΔE /eV	ΔG/eV
	CH3CHCH2+*→ CH3CHCH2*	-	-0.53	-0.02
	CH3CHCH2*→ PO*+VO	1.48	1.28	1.41
	O2+VO+*→O2*/VO	-	-1.65	-0.95
	O2*/VO+*→O*+O*(lattice)	0.32	-0.98	-0.92
	CH3CHCH2+O*→ CH3CHCH2O*	-	-0.56	-0.05
	CH3CHCH2O*→ PO*	0.37	-0.98	-1.03
	CH3CHCH2+O2+*→ OOMP*	-	-0.34	-0.07
	OOMP*+*→PO*+O*	0.68	-1.88	-1.87

## Sheet: Supplementary Figure 1.
	c-Cu2O-27								c-Cu2O-106								c-Cu2O-774						d-Cu2O-439
Particle Size (nm)	Percentage (%)	Particle Size (nm)	Percentage (%)					Particle Size (nm)	Percentage (%)	Particle Size (nm)	Percentage (%)					Particle Size (nm)	Percentage (%)	Particle Size (nm)	Percentage (%)			Particle Size (nm)	Percentage (%)	Particle Size (nm)	Percentage (%)
12	0	12	-0.26233					55	0	55	0.52277					200	0	200	0.38383			250	5	250	7.86378
16	0	12.3636	-0.19225					65	1.94175	55.8081	0.5237					400	3.37079	212.121	0.39136			350	31	254.04	8.53299
20	10.5263	12.7273	-0.10626					75	1.94175	56.6162	0.52491					600	23.5955	224.242	0.4015			450	37	258.081	9.22381
24	30.5263	13.0909	-0.00142					85	9.70874	57.4242	0.52651					800	52.809	236.364	0.41504			550	22	262.121	9.93572
28	30.5263	13.4545	0.1256					95	19.4175	58.2323	0.52858					1000	19.1011	248.485	0.43301			650	6	266.162	10.6681
32	23.1579	13.8182	0.27853					105	31.068	59.0404	0.53127					1200	1.1236	260.606	0.45669					270.202	11.4203
36	3.15789	14.1818	0.46145					115	28.1553	59.8485	0.53473					1400	0	272.727	0.48765					274.242	12.1913
40	2.10526	14.5455	0.67886					125	7.76699	60.6566	0.53917							284.848	0.52785					278.283	12.9804
44	0	14.9091	0.93557					135	0	61.4646	0.54483							296.97	0.57968					282.323	13.7864
48	0	15.2727	1.23672							62.2727	0.55203							309.091	0.64599					286.364	14.6082
		15.6364	1.58767							63.0808	0.56113							321.212	0.73022					290.404	15.4444
		16	1.99395							63.8889	0.57257							333.333	0.83644					294.444	16.2937
		16.3636	2.46113							64.697	0.58688							345.455	0.9694					298.485	17.1546
		16.7273	2.99469							65.505	0.60471							357.576	1.13459					302.525	18.0255
		17.0909	3.5999							66.3131	0.6268							369.697	1.33829					306.566	18.9046
		17.4546	4.28162							67.1212	0.65402							381.818	1.58762					310.606	19.7902
		17.8182	5.04411							67.9293	0.68742							393.939	1.89048					314.646	20.6803
		18.1818	5.89085							68.7374	0.72818							406.061	2.25558					318.687	21.573
		18.5454	6.82434							69.5455	0.77767							418.182	2.69234					322.727	22.4662
		18.9091	7.84583							70.3535	0.83747							430.303	3.2108					326.768	23.3577
		19.2727	8.95518							71.1616	0.90933							442.424	3.82145					330.808	24.2453
		19.6364	10.1506							71.9697	0.99527							454.545	4.53504					334.848	25.1267
		20	11.4286							72.7778	1.09751							466.667	5.36228					338.889	25.9997
		20.3636	12.7837							73.5859	1.21852							478.788	6.31358					342.929	26.8617
		20.7273	14.2085							74.3939	1.36099							490.909	7.39862					346.97	27.7106
		21.0909	15.6933							75.202	1.52785							503.03	8.62596					351.01	28.5437
		21.4546	17.2265							76.0101	1.72227							515.152	10.0026					355.051	29.3587
		21.8182	18.7947							76.8182	1.94758							527.273	11.5335					359.091	30.1532
		22.1818	20.3822							77.6263	2.20731							539.394	13.2211					363.131	30.9248
		22.5454	21.9719							78.4343	2.50511							551.515	15.0648					367.172	31.671
		22.9091	23.5455							79.2424	2.84472							563.636	17.0606					371.212	32.3896
		23.2727	25.0832							80.0505	3.22989							575.758	19.2007					375.253	33.0783
		23.6364	26.5648							80.8586	3.66433							587.879	21.473					379.293	33.7348
		24	27.9699							81.6667	4.15161							600	23.8615					383.333	34.357
		24.3636	29.278							82.4748	4.6951							612.121	26.3454					387.374	34.9428
		24.7273	30.4697							83.2828	5.29782							624.242	28.9					391.414	35.4903
		25.0909	31.5265							84.0909	5.96237							636.364	31.4964					395.455	35.9976
		25.4546	32.4316							84.899	6.6908							648.485	34.102					399.495	36.463
		25.8182	33.1703							85.7071	7.4845							660.606	36.6816					403.535	36.8848
		26.1818	33.7305							86.5152	8.34409							672.727	39.1971					407.576	37.2617
		26.5454	34.1028							87.3232	9.2693							684.848	41.6095					411.616	37.5922
		26.9091	34.2809							88.1313	10.2589							696.97	43.879					415.657	37.8753
		27.2727	34.2617							88.9394	11.3104							709.091	45.9667					419.697	38.11
		27.6364	34.0457							89.7475	12.4204							721.212	47.8353					423.737	38.2953
		28	33.6365							90.5556	13.5842							733.333	49.4503					427.778	38.4306
		28.3636	33.0409							91.3636	14.7958							745.455	50.7812					431.818	38.5156
		28.7273	32.269							92.1717	16.0478							757.576	51.8021					435.859	38.5497
		29.0909	31.3333							92.9798	17.3319							769.697	52.4932					439.899	38.533
		29.4546	30.2491							93.7879	18.6383							781.818	52.8405					443.939	38.4655
		29.8182	29.0334							94.596	19.9564							793.939	52.8373					447.98	38.3475
		30.1818	27.7049							95.404	21.2742							806.061	52.4835					452.02	38.1792
		30.5454	26.2835							96.2121	22.5794							818.182	51.7862					456.061	37.9614
		30.9091	24.7894							97.0202	23.8587							830.303	50.7593					460.101	37.6949
		31.2727	23.2432							97.8283	25.0985							842.424	49.4229					464.141	37.3805
		31.6364	21.665							98.6364	26.2849							854.545	47.8029					468.182	37.0194
		32	20.0742							99.4444	27.4042							866.667	45.93					472.222	36.6129
		32.3636	18.4892							100.253	28.4429							878.788	43.8385					476.263	36.1623
		32.7273	16.9267							101.061	29.3882							890.909	41.566					480.303	35.6692
		33.0909	15.4018							101.869	30.228							903.03	39.1513					484.343	35.1353
		33.4545	13.9278							102.677	30.9515							915.152	36.6343					488.384	34.5624
		33.8182	12.5158							103.485	31.549							927.273	34.0539					492.424	33.9525
		34.1818	11.1751							104.293	32.0125							939.394	31.4481					496.465	33.3075
		34.5455	9.91272							105.101	32.3358							951.515	28.8522					500.505	32.6297
		34.9091	8.73371							105.909	32.5144							963.636	26.2987					504.545	31.9211
		35.2727	7.64128							106.717	32.5457							975.758	23.8163					508.586	31.1841
		35.6364	6.63686							107.525	32.4295							987.879	21.4298					512.626	30.421
		36	5.7203							108.333	32.1673							1000	19.1598					516.667	29.6341
		36.3636	4.89008							109.141	31.7627							1012.12	17.0223					520.707	28.8258
		36.7273	4.14352							109.949	31.2212							1024.24	15.0293					524.747	27.9987
		37.0909	3.47696							110.758	30.5501							1036.36	13.1885					528.788	27.1549
		37.4545	2.88601							111.566	29.7584							1048.48	11.5038					532.828	26.2972
		37.8182	2.36571							112.374	28.8565							1060.61	9.97575					536.869	25.4277
		38.1818	1.91075							113.182	27.856							1072.73	8.60191					540.909	24.5489
		38.5455	1.51562							113.99	26.7693							1084.85	7.37726					544.949	23.6632
		38.9091	1.17473							114.798	25.6098							1096.97	6.29479					548.99	22.7727
		39.2727	0.88259							115.606	24.391							1109.09	5.34588					553.03	21.8799
		39.6364	0.63387							116.414	23.1268							1121.21	4.52083					557.071	20.9868
		40	0.42351							117.222	21.831							1133.33	3.80925					561.111	20.0956
		40.3636	0.24673							118.03	20.5169							1145.45	3.2004					565.152	19.2082
		40.7273	0.09912							118.838	19.1974							1157.58	2.68355					569.192	18.3266
		41.0909	-0.02333							119.646	17.8847							1169.7	2.2482					573.232	17.4527
		41.4545	-0.12427							120.455	16.5899							1181.82	1.88434					577.273	16.5882
		41.8182	-0.20696							121.263	15.3231							1193.94	1.58254					581.313	15.7348
		42.1818	-0.27428							122.071	14.0934							1206.06	1.33413					585.354	14.8939
		42.5455	-0.32872							122.879	12.9085							1218.18	1.1312					589.394	14.067
		42.9091	-0.3725							123.687	11.775							1230.3	0.96666					593.434	13.2555
		43.2727	-0.40747							124.495	10.6981							1242.42	0.83425					597.475	12.4604
		43.6364	-0.43523							125.303	9.68189							1254.55	0.72848					601.515	11.6831
		44	-0.45714							126.111	8.72914							1266.67	0.64461					605.556	10.9243
		44.3636	-0.47432							126.919	7.84158							1278.79	0.57859					609.596	10.1851
		44.7273	-0.48772							127.727	7.01992							1290.91	0.52701					613.636	9.46602
		45.0909	-0.49809							128.535	6.26389							1303.03	0.487					617.677	8.7679
		45.4545	-0.50608							129.343	5.57242							1315.15	0.45619					621.717	8.09122
		45.8182	-0.5122							130.152	4.94373							1327.27	0.43263					625.758	7.43642
		46.1818	-0.51685							130.96	4.37543							1339.39	0.41475					629.798	6.80385
		46.5455	-0.52037							131.768	3.86466							1351.52	0.40128					633.838	6.19376
		46.9091	-0.52301							132.576	3.4082							1363.64	0.3912					637.879	5.6063
		47.2727	-0.52499							133.384	3.00254							1375.76	0.38371					641.919	5.04154
		47.6364	-0.52645							134.192	2.64404							1387.88	0.37819					645.96	4.49946
		48	-0.52754							135	2.32894							1400	0.37414					650	3.97997

## Sheet: Supplementary Figure 2.
		c-Cu2O-27	c-Cu2O-106	c-Cu2O-774	d-Cu2O-439
	Binding Energy (eV)	Normalized Intensity
	296.45	50895.9	30898.7	10324.5	-9896.47
	296.4	50864	30874.8	10308.6	-9834.87
	296.35	50846.1	30857.2	10304.3	-9807.67
	296.3	50853.4	30840.6	10305.2	-9811.67
	296.25	50880.9	30819.4	10315.5	-9823.6
	296.2	50925.5	30798.3	10339.4	-9847.87
	296.15	50989	30808	10362.6	-9892.53
	296.1	51069.5	30819.1	10376.8	-9938.2
	296.05	51144.4	30839.3	10395.4	-9958.87
	296	51218	30847.5	10421.5	-9933.13
	295.95	51234.5	30835.8	10424.2	-9918.2
	295.9	51195.2	30889.9	10399.2	-9901.2
	295.85	51148.8	30935.9	10361.5	-9845.2
	295.8	51098.2	30958	10322.6	-9809.73
	295.75	51045.4	30900.8	10301.4	-9809.93
	295.7	51063.7	30841.1	10289.2	-9814.67
	295.65	51075.7	30781.1	10264.8	-9803.53
	295.6	51017.7	30788.5	10242.8	-9792.2
	295.55	50919.8	30838.3	10227.1	-9786.73
	295.5	50883.5	30883.7	10216	-9795.67
	295.45	50857.5	30889.9	10193.3	-9782.2
	295.4	50816.5	30890.8	10171.9	-9758.8
	295.35	50809.1	30934.1	10161.7	-9752.27
	295.3	50824.5	30981.6	10148	-9767.2
	295.25	50827.9	31002.8	10138.8	-9796.67
	295.2	50820.2	31021.9	10148.6	-9819.67
	295.15	50800.5	31046.8	10139.9	-9859.53
	295.1	50791.9	31036.2	10118.2	-9882.93
	295.05	50800.4	31009.9	10106.1	-9902.47
	295	50853.3	30959.4	10105.9	-9909.93
	294.95	50883.8	30931.6	10107.2	-9947.27
	294.9	50885.6	30910.9	10103.4	-9978.4
	294.85	50857.6	30881.7	10086.8	-9991.13
	294.8	50806.5	30876.2	10078.1	-10000.1
	294.75	50814.7	30839.4	10095.8	-10046.5
	294.7	50888.4	30785.1	10118	-10073.2
	294.65	50964.3	30751.4	10132.6	-10075.1
	294.6	50979.2	30777.4	10156.9	-10063.5
	294.55	50989.6	30845.7	10188.9	-10048.7
	294.5	51043	30899.9	10215.3	-10028.5
	294.45	51072.8	30930.4	10213.9	-9987
	294.4	51056.2	30949.2	10193.2	-9944.47
	294.35	51053.1	30966.5	10174.2	-9927
	294.3	51045.5	30952.4	10150.4	-9906.87
	294.25	51002.5	30894.6	10126.7	-9883.13
	294.2	50955.7	30843.1	10127.8	-9864.13
	294.15	50904.6	30778.9	10149.4	-9877.93
	294.1	50853.5	30691.4	10185.2	-9898.33
	294.05	50802.6	30603.5	10220.5	-9927.27
	294	50797.9	30534	10246.5	-9944.8
	293.95	50809.3	30502.1	10263.3	-9971.6
	293.9	50812.1	30485.8	10289	-9983.2
	293.85	50771.2	30509.8	10304	-9998.53
	293.8	50730.2	30570.3	10272.1	-10005
	293.75	50746.5	30612.3	10210.9	-10016.4
	293.7	50753.5	30643.6	10171.9	-10004.1
	293.65	50750	30649.2	10154.5	-10019.8
	293.6	50733.2	30669.9	10143.9	-10034.7
	293.55	50716.1	30706.8	10154.2	-10052.6
	293.5	50714.7	30721.8	10180	-10063.1
	293.45	50703.4	30762.3	10200	-10054.3
	293.4	50665.5	30816.3	10205.4	-10070.9
	293.35	50623.2	30853.4	10217.3	-10108.6
	293.3	50598.7	30901.7	10226.1	-10126.7
	293.25	50577.9	30956.3	10197.7	-10113.8
	293.2	50589.3	31016.1	10161.6	-10084.3
	293.15	50652	31040.5	10144.6	-10064.9
	293.1	50707.7	31010.4	10129.9	-10058.7
	293.05	50764.5	30972.2	10124.8	-10040.5
	293	50856.9	30920.4	10113.8	-10029.1
	292.95	50953.4	30861.5	10083.8	-10023.5
	292.9	51026.4	30813.6	10087.1	-10013.6
	292.85	51063.9	30750.3	10108.9	-10034.5
	292.8	51075.8	30706.2	10101.9	-10056.2
	292.75	51056.8	30683.7	10076.8	-10042.5
	292.7	50978.2	30678	10069.4	-9997.87
	292.65	50884.4	30625.9	10062.6	-9957.33
	292.6	50818.6	30619.9	10033.5	-9934.73
	292.55	50782.4	30624.1	10024.8	-9933.4
	292.5	50800	30600.4	10039.2	-9922.07
	292.45	50846.6	30576.5	10045.3	-9937
	292.4	50880.2	30531.8	10072.5	-9965.73
	292.35	50884	30469.3	10122.3	-10003.5
	292.3	50878.5	30468	10155.2	-10047.9
	292.25	50846.4	30523	10171	-10063
	292.2	50820.9	30605.3	10177.6	-10045
	292.15	50798.3	30668.6	10170.9	-10038.5
	292.1	50747.2	30698.3	10158.2	-10048.7
	292.05	50711.9	30703.3	10155.1	-10068.9
	292	50709.8	30691.5	10177.2	-10109.1
	291.95	50730.9	30676.9	10195.9	-10140
	291.9	50768.7	30647.5	10200.9	-10164.1
	291.85	50823.7	30631.9	10197	-10203.4
	291.8	50889.7	30641.5	10182.9	-10242.5
	291.75	50974.5	30649.8	10159.4	-10247.3
	291.7	51031.4	30652.2	10139.3	-10214.9
	291.65	51046	30625.6	10134.3	-10165.2
	291.6	51037.5	30652.6	10124.8	-10119.5
	291.55	51014.7	30698.3	10126.9	-10079.7
	291.5	50988	30752.7	10144.2	-10012.7
	291.45	50959.4	30824.7	10129.9	-9945.2
	291.4	50895.3	30870.3	10125.7	-9872.87
	291.35	50841.6	30892	10152.7	-9872.47
	291.3	50837.7	30916	10164	-9902.33
	291.25	50882.4	30944.1	10177.3	-9906.93
	291.2	50975.1	30973.9	10195.4	-9903.33
	291.15	51048.3	31014.6	10217.8	-9916.2
	291.1	51072	31045.4	10224.9	-9910.47
	291.05	51081.7	31063.9	10206.2	-9925.53
	291	51118.7	31080.5	10196.1	-9984.33
	290.95	51170.8	31095	10187.5	-10012
	290.9	51177.6	31070	10163.3	-10013.1
	290.85	51148.9	31080.7	10135.4	-10013.1
	290.8	51106.5	31128.2	10122.4	-10034.1
	290.75	51088.3	31160.6	10108.3	-10058.3
	290.7	51083.6	31183.2	10100.1	-10056.5
	290.65	51075.3	31152.3	10106.2	-10025.1
	290.6	51089.4	31091.4	10101.9	-10005.5
	290.55	51156.2	31024.5	10128.5	-10003.8
	290.5	51256.7	30973.3	10207.1	-9994.73
	290.45	51356.4	30947.1	10265.1	-9988.2
	290.4	51422.6	30946.9	10288	-9978.33
	290.35	51475.3	30944.5	10330.7	-10011.7
	290.3	51510.5	30956.1	10393.4	-10035.3
	290.25	51532.8	31010.2	10437.7	-10008.8
	290.2	51563.6	31051.3	10477.2	-9998.07
	290.15	51621.6	31131.1	10539.3	-9983.93
	290.1	51672.9	31244.2	10599.9	-9943.4
	290.05	51714.1	31350.3	10640	-9903.07
	290	51760.3	31441.2	10672.3	-9902.13
	289.95	51830.7	31542.2	10718.4	-9842.2
	289.9	51881.3	31588.1	10754.9	-9733.27
	289.85	51929.2	31604.3	10783.7	-9631.73
	289.8	52033.7	31641.9	10815.5	-9570.6
	289.75	52165.6	31703.7	10855	-9546.13
	289.7	52296.5	31807.2	10900.3	-9533.67
	289.65	52436.4	31906.7	10951.1	-9507.07
	289.6	52551.9	31941.1	11008.7	-9491.07
	289.55	52665.6	31975	11110.6	-9439.6
	289.5	52764.4	32021.3	11255.2	-9373.87
	289.45	52836.4	32076.7	11378.4	-9315.13
	289.4	52949.6	32133.8	11438.4	-9251
	289.35	53119.2	32183.9	11487.6	-9214
	289.3	53239.5	32242.2	11564.3	-9143.6
	289.25	53298.9	32278.6	11624.7	-9052.53
	289.2	53299	32218	11646.1	-8957.67
	289.15	53323.2	32172.8	11666.9	-8867.27
	289.1	53375.6	32174.6	11687	-8783.2
	289.05	53391.9	32195.2	11685.2	-8690.87
	289	53403	32249.6	11705.5	-8611.33
	288.95	53443.3	32360.7	11781.7	-8497.47
	288.9	53501.8	32487.5	11881	-8384.2
	288.85	53588.4	32606.5	12032.7	-8288.33
	288.8	53727.6	32714.1	12208.9	-8202.13
	288.75	53851.6	32846.3	12402.2	-8124.2
	288.7	53954.7	33008.9	12586	-8036.13
	288.65	54079.3	33178.1	12745.3	-7936.73
	288.6	54165.1	33269.8	12862.1	-7841.47
	288.55	54203.5	33311.2	12952.4	-7757.07
	288.5	54169.4	33308.7	13003.3	-7698.8
	288.45	53998.9	33251.2	12988.8	-7664.53
	288.4	53811.5	33138.2	12934.1	-7651.2
	288.35	53710.6	33034.1	12886.5	-7683.6
	288.3	53648.5	32964.6	12855	-7708.27
	288.25	53586.5	32927.2	12829	-7782
	288.2	53535.3	32834.4	12787	-7888.13
	288.15	53547.3	32741.9	12759.3	-8071.4
	288.1	53557	32657.9	12712.3	-8275.13
	288.05	53478.3	32591.7	12620.3	-8478
	288	53370.6	32500	12521.7	-8667.13
	287.95	53235.6	32396.8	12432.4	-8809.67
	287.9	53090.7	32281.8	12313.9	-8943.27
	287.85	52935.8	32178.9	12183.1	-9072.6
	287.8	52770.7	32070.2	12053.8	-9186.87
	287.75	52607.5	31976.6	11928.6	-9314.67
	287.7	52507.1	31899.4	11805.6	-9425.27
	287.65	52439.8	31841.8	11693.7	-9493.93
	287.6	52397.2	31782.8	11606.3	-9519.47
	287.55	52421.8	31729.6	11545.1	-9514.4
	287.5	52513.7	31698.5	11477	-9495.27
	287.45	52550.9	31644.1	11403.5	-9490.2
	287.4	52541.4	31577.6	11343.3	-9505.27
	287.35	52558	31530.4	11290.9	-9512.53
	287.3	52599.5	31496.2	11241.6	-9456.6
	287.25	52648.3	31516.3	11236	-9347.27
	287.2	52727.5	31530.5	11291.8	-9210.13
	287.15	52802.9	31581.2	11391.7	-9120.93
	287.1	52900.9	31663.9	11491.1	-9035.2
	287.05	53014.9	31810.3	11582	-8982.8
	287	53144.1	31957.5	11658	-8931.53
	286.95	53259.8	32063.9	11751.3	-8840.47
	286.9	53379.4	32136.8	11837.8	-8763.53
	286.85	53505.3	32248	11912	-8703.93
	286.8	53676.4	32331.2	12007.3	-8633.93
	286.75	53859.3	32399.8	12090	-8537.87
	286.7	54072.4	32491.5	12151	-8455.13
	286.65	54253.9	32590.6	12225.1	-8397.73
	286.6	54421.4	32699.7	12352.3	-8336.87
	286.55	54611.8	32816.4	12508.5	-8201.27
	286.5	54821.9	32954.7	12696.9	-8026.47
	286.45	55043.3	33093.1	12901.5	-7843.73
	286.4	55221.6	33260.6	13077	-7685
	286.35	55370.5	33479.6	13219.4	-7556.67
	286.3	55539.7	33693	13361.5	-7389.53
	286.25	55732.9	33871.2	13513.2	-7185
	286.2	55891.5	34050.4	13681.6	-6919.6
	286.15	56055.6	34257.2	13862.8	-6658.93
	286.1	56282.5	34489.8	14064.5	-6378.67
	286.05	56563	34767.8	14320.4	-6077.13
	286	56855.7	35095.1	14646.6	-5705.8
	285.95	57148.3	35449.8	15007.2	-5209
	285.9	57502.7	35878.7	15387	-4641.4
	285.85	57932.8	36395	15860.7	-4012.67
	285.8	58514	36959.3	16439.9	-3260.93
	285.75	59220	37543.2	17098	-2363.27
	285.7	59945.6	38212.4	17854.3	-1358.8
	285.65	60704.6	38996.3	18702.3	-293.533
	285.6	61555.4	39893	19669.6	877.933
	285.55	62461.4	40902	20750.6	2203.33
	285.5	63490.5	42016.6	21928.4	3626.93
	285.45	64660.7	43227.5	23206.3	5109.87
	285.4	65829.8	44518.9	24579.7	6655.4
	285.35	66965.2	45893.1	26014.7	8198.2
	285.3	68123.4	47244.7	27512.2	9735.53
	285.25	69255.5	48544.2	29048	11289.1
	285.2	70333	49842.7	30562.1	12879.7
	285.15	71402.8	51101.6	32032.1	14470.9
	285.1	72384.5	52282.1	33413.1	15942.5
	285.05	73250.6	53290.6	34683.4	17263.8
	285	73966.2	54167.1	35812.4	18428.1
	284.95	74541.4	54878.9	36722.2	19387.1
	284.9	75052.3	55421.2	37417.1	20050.1
	284.85	75400.3	55786	37877.8	20424.5
	284.8	75616.3	55970.9	38000.6	20549
	284.75	75674.7	55846.3	37788.6	20373.2
	284.7	75467	55456.7	37324.1	19911.5
	284.65	75000.5	54856.1	36615.7	19165.7
	284.6	74288.1	54075.2	35688.1	18187.8
	284.55	73309.2	53167.5	34543.7	16991.5
	284.5	72208.2	52066.5	33175	15600.1
	284.45	71008.2	50761.3	31633.9	14061
	284.4	69686.1	49325.8	29995.5	12404.4
	284.35	68253.9	47830.1	28274.8	10610.5
	284.3	66816	46241.9	26496.3	8700.13
	284.25	65427.6	44657.2	24727.4	6755.87
	284.2	64080.2	43141.6	23002.3	4829.4
	284.15	62787.6	41730.8	21406.7	3029.47
	284.1	61515.4	40426.9	19932.1	1306.53
	284.05	60230.1	39189.9	18536.9	-273
	284	58936.9	38071.8	17245.4	-1677.53
	283.95	57685.4	37046.8	16109.8	-2943.6
	283.9	56584.2	36132.4	15181.6	-4086.6
	283.85	55587.2	35337.8	14419.7	-5058.2
	283.8	54721.9	34627.3	13746.3	-5901.4
	283.75	53973.7	33939	13123.6	-6632.4
	283.7	53337.2	33282.5	12607	-7213.87
	283.65	52835.7	32708.9	12175.9	-7667.67
	283.6	52438.1	32259.5	11798.4	-8039.4
	283.55	52109.8	31980.8	11474.7	-8366.93
	283.5	51869.2	31784.4	11233.5	-8637.07
	283.45	51671.2	31612.5	11051.3	-8834.4
	283.4	51471.8	31485	10887	-9024.13
	283.35	51264.1	31394	10741.8	-9218.73
	283.3	51097.8	31287.6	10617.8	-9399.2
	283.25	50963.3	31139.6	10497.4	-9577.13
	283.2	50863.4	31006.6	10386.3	-9769.07
	283.15	50866.4	30907.7	10317.9	-9898.73
	283.1	50902.1	30830.2	10275.4	-9995.4
	283.05	50912.2	30765	10223.8	-10022.4
	283	50902.5	30710.3	10164	-10039.3
	282.95	50888.1	30659.7	10093.8	-10062.7
	282.9	50887	30630	10030.9	-10085.6
	282.85	50868.5	30588	9997.09	-10080.8
	282.8	50846.8	30530.9	9966.59	-10109.5
	282.75	50817.7	30513.6	9924.49	-10139.4
	282.7	50748	30511.8	9910.69	-10146.7
	282.65	50673.2	30536.4	9903.59	-10159.1
	282.6	50575.9	30564.2	9889.29	-10209.9
	282.55	50473	30569.5	9867.89	-10286.5
	282.5	50431	30575	9892.69	-10335.1
	282.45	50367.2	30617.8	9965.39	-10349.1
	282.4	50281.1	30657.8	10018.7	-10386.1
	282.35	50226.7	30683.4	10048.4	-10439
	282.3	50195.7	30672.4	10093.7	-10465.6
	282.25	50144.7	30624.1	10131.9	-10472.7
	282.2	50103.9	30583.9	10131.5	-10468.9
	282.15	50131.1	30528.5	10099.6	-10437.2
	282.1	50175.9	30466.4	10058.5	-10389.5
	282.05	50194	30439.9	10005.7	-10311.9
	282	50212	30405.1	9938.29	-10269.7
	281.95	50253.3	30376.8	9864.99	-10218
	281.9	50285.7	30356.5	9796.49	-10210.1
	281.85	50299.5	30331.2	9755.49	-10243.1
	281.8	50346.6	30293.7	9716.69	-10290.7
	281.75	50384.1	30294.2	9700.69	-10330.1
	281.7	50381.4	30308.9	9740.39	-10382.5
	281.65	50382.1	30352.6	9787.89	-10439.5
	281.6	50381.9	30406.5	9828.09	-10472.1
	281.55	50402.7	30433.7	9857.79	-10489
	281.5	50417.8	30445.3	9896.99	-10479.1
	281.45	50381.3	30457.8	9939.49	-10451.9
	281.4	50358	30446	9937.39	-10451.9
	281.35	50368.1	30425.2	9901.19	-10446.4
	281.3	50376.6	30393	9893.09	-10447.5
	281.25	50361.6	30354.8	9903.89	-10482.3
	281.2	50308.3	30325.4	9902.09	-10502.2
	281.15	50253	30295.1	9897.39	-10481.1
	281.1	50211.7	30269.6	9895.69	-10440.5
	281.05	50139.6	30281.9	9894.79	-10414.5
	281	50083.9	30300.2	9897.59	-10437.7
	280.95	50069.2	30324.2	9913.79	-10439
	280.9	50083.5	30352.7	9932.59	-10457.7
	280.85	50123.5	30398.9	9947.89	-10474.4
	280.8	50186.7	30460.9	9926.19	-10484.8
	280.75	50252.1	30538.5	9885.99	-10499.7
	280.7	50337.3	30615.5	9889.89	-10539.9
	280.65	50426.6	30649.6	9891.09	-10581.7
	280.6	50484.9	30647.9	9862.29	-10585
	280.55	50539	30654.4	9835.79	-10539.5
	280.5	50510.2	30632.7	9831.29	-10485.4
	280.45	50443	30543.4	9814.69	-10458.3
	280.4	50398.7	30431.8	9783.39	-10448.7
	280.35	50369.5	30349.6	9766.59	-10419.6
	280.3	50342	30293.9	9769.89	-10422.7
	280.25	50359.3	30239.9	9790.59	-10473.7
	280.2	50374.9	30220.9	9819.29	-10522.9
	280.15	50382.6	30233.4	9821.39	-10536.9
	280.1	50411.2	30247.1	9802.19	-10515.7
	280.05	50453.4	30254.6	9768.79	-10482.6
	280	50485.9	30286.6	9742.39	-10470.3
	279.95	50516.7	30316.4	9756.29	-10442.5
	279.9	50537.4	30335.2	9786.69	-10403.3
	279.85	50526.1	30350.2	9821.79	-10337.6
	279.8	50460.4	30377.5	9843.09	-10288.9
	279.75	50384.3	30422.1	9855.09	-10266.8
	279.7	50327.4	30475.8	9889.69	-10281.9
	279.65	50279.6	30489.6	9931.39	-10326.1
	279.6	50237.5	30481.9	9957.99	-10384.4
	279.55	50230.5	30489.2	9976.79	-10424.2
	279.5			9982.99	-10456
	279.45			9973.09	-10484.5
				45808.8
				45743.8
				45689.5
				45622.5
				45521.9
				45431.2

## Sheet: Supplementary Figure 4.
		c-Cu2O-27			c-Cu2O-106			c-Cu2O-774			d-Cu2O-439
	Wavenumber / cm-1	Kubelka-Munk units		Wavenumber / cm-1	Kubelka-Munk units		Wavenumber / cm-1	Kubelka-Munk units		Wavenumber / cm-1	Kubelka-Munk units
	1340.28	0.98379		1934.25	0.74359		1760.69	0.50199		1577.49	0.323
	1342.21	0.9838		1936.18	0.7436		1762.62	0.50202		1579.41	0.32322
	1344.14	0.9838		1938.11	0.7436		1764.55	0.50191		1581.34	0.32344
	1346.07	0.98379		1940.04	0.7436		1766.47	0.50188		1583.27	0.32288
	1348	0.98376		1941.97	0.74361		1768.4	0.50181		1585.2	0.32207
	1349.93	0.9837		1943.89	0.74361		1770.33	0.50166		1587.13	0.32022
	1351.86	0.98359		1945.82	0.74361		1772.26	0.50176		1589.06	0.31786
	1353.78	0.98343		1947.75	0.7436		1774.19	0.50171		1590.98	0.31545
	1355.71	0.98317		1949.68	0.7436		1776.12	0.50165		1592.91	0.31289
	1357.64	0.98284		1951.61	0.7436		1778.05	0.50172		1594.84	0.31046
	1359.57	0.98244		1953.54	0.7436		1779.97	0.50174		1596.77	0.30931
	1361.5	0.98226		1955.46	0.7436		1781.9	0.50187		1598.7	0.30772
	1363.43	0.98252		1957.39	0.7436		1783.83	0.50198		1600.63	0.30567
	1365.35	0.98284		1959.32	0.74361		1785.76	0.50204		1602.56	0.30385
	1367.28	0.98314		1961.25	0.74361		1787.69	0.50196		1604.48	0.30257
	1369.21	0.98338		1963.18	0.74361		1789.62	0.50185		1606.41	0.30114
	1371.14	0.98344		1965.11	0.74361		1791.55	0.5018		1608.34	0.29991
	1373.07	0.98346		1967.04	0.74362		1793.47	0.50193		1610.27	0.29929
	1375	0.98363		1968.96	0.74361		1795.4	0.50186		1612.2	0.29897
	1376.92	0.98376		1970.89	0.74361		1797.33	0.50186		1614.13	0.29882
	1378.85	0.98381		1972.82	0.74361		1799.26	0.50186		1616.06	0.29882
	1380.78	0.98383		1974.75	0.74361		1801.19	0.50191		1617.98	0.29888
	1382.71	0.98384		1976.68	0.74361		1803.12	0.50188		1619.91	0.2988
	1384.64	0.98384		1978.61	0.74362		1805.05	0.50192		1621.84	0.29857
	1386.57	0.98384		1980.54	0.74362		1806.97	0.50191		1623.77	0.29785
	1388.5	0.98385		1982.46	0.74362		1808.9	0.50188		1625.7	0.29675
	1390.42	0.98385		1984.39	0.74362		1810.83	0.5019		1627.63	0.29497
	1392.35	0.98385		1986.32	0.74362		1812.76	0.50204		1629.55	0.29407
	1394.28	0.98385		1988.25	0.74363		1814.69	0.5021		1631.48	0.29242
	1396.21	0.98385		1990.18	0.74363		1816.62	0.50215		1633.41	0.29101
	1398.14	0.98385		1992.11	0.74363		1818.54	0.50216		1635.34	0.28934
	1400.07	0.98385		1994.04	0.74362		1820.47	0.50219		1637.27	0.29109
	1401.99	0.98385		1995.96	0.74362		1822.4	0.50206		1639.2	0.29113
	1403.92	0.98384		1997.89	0.74362		1824.33	0.50199		1641.12	0.29134
	1405.85	0.98384		1999.82	0.74362		1826.26	0.50198		1643.05	0.29057
	1407.78	0.98383		2001.75	0.74362		1828.19	0.50181		1644.98	0.28917
	1409.71	0.98383		2003.68	0.74362		1830.12	0.50186		1646.91	0.28751
	1411.64	0.98382		2005.61	0.74362		1832.04	0.50208		1648.84	0.28978
	1413.57	0.98379		2007.53	0.74362		1833.97	0.50212		1650.77	0.2895
	1415.49	0.98376		2009.46	0.74362		1835.9	0.50213		1652.7	0.29304
	1417.42	0.98371		2011.39	0.74362		1837.83	0.50208		1654.62	0.29521
	1419.35	0.9836		2013.32	0.74362		1839.76	0.50199		1656.55	0.29316
	1421.28	0.98347		2015.25	0.74362		1841.69	0.50192		1658.48	0.29361
	1423.21	0.98332		2017.18	0.74363		1843.61	0.50219		1660.41	0.29391
	1425.14	0.98308		2019.11	0.74363		1845.54	0.50212		1662.34	0.29488
	1427.07	0.98287		2021.03	0.74362		1847.47	0.50196		1664.27	0.29588
	1428.99	0.9826		2022.96	0.74363		1849.4	0.50211		1666.19	0.29535
	1430.92	0.98225		2024.89	0.74363		1851.33	0.50226		1668.12	0.29463
	1432.85	0.98193		2026.82	0.74364		1853.26	0.50226		1670.05	0.29562
	1434.78	0.9817		2028.75	0.74364		1855.18	0.50227		1671.98	0.29678
	1436.71	0.9815		2030.67	0.74365		1857.11	0.50221		1673.91	0.29742
	1438.64	0.98151		2032.6	0.74366		1859.04	0.50213		1675.84	0.29839
	1440.57	0.98173		2034.53	0.74368		1860.97	0.50207		1677.77	0.29833
	1442.49	0.98215		2036.46	0.74369		1862.9	0.50205		1679.69	0.29829
	1444.42	0.98258		2038.39	0.7437		1864.83	0.50192		1681.62	0.29859
	1446.35	0.98293		2040.32	0.74373		1866.76	0.50173		1683.55	0.29888
	1448.28	0.9832		2042.25	0.74374		1868.68	0.50178		1685.48	0.30045
	1450.21	0.98332		2044.17	0.74376		1870.61	0.50196		1687.41	0.29964
	1452.13	0.98336		2046.1	0.74378		1872.54	0.50197		1689.34	0.29974
	1454.06	0.98338		2048.03	0.7438		1874.47	0.50202		1691.27	0.29961
	1455.99	0.9834		2049.96	0.74383		1876.4	0.50196		1693.19	0.29907
	1457.92	0.98344		2051.89	0.74387		1878.33	0.5019		1695.12	0.29881
	1459.85	0.98344		2053.82	0.74391		1880.26	0.50183		1697.05	0.29805
	1461.78	0.98346		2055.74	0.74396		1882.18	0.5019		1698.98	0.29832
	1463.71	0.98349		2057.67	0.74404		1884.11	0.50217		1700.91	0.29873
	1465.63	0.98353		2059.6	0.7442		1886.04	0.50261		1702.84	0.29671
	1467.56	0.98355		2061.53	0.74435		1887.97	0.50283		1704.77	0.29371
	1469.49	0.98357		2063.46	0.74443		1889.9	0.50303		1706.69	0.29078
	1471.42	0.98359		2065.39	0.74446		1891.83	0.50314		1708.62	0.28677
	1473.35	0.98361		2067.32	0.74462		1893.75	0.50313		1710.55	0.28098
	1475.28	0.9836		2069.24	0.7449		1895.68	0.50306		1712.48	0.27526
	1477.21	0.9836		2071.17	0.74529		1897.61	0.50296		1714.41	0.27152
	1479.13	0.98361		2073.1	0.74589		1899.54	0.50284		1716.34	0.26859
	1481.06	0.98362		2075.03	0.74664		1901.47	0.50278		1718.26	0.27822
	1482.99	0.98363		2076.96	0.74779		1903.4	0.50268		1720.19	0.28201
	1484.92	0.98364		2078.89	0.74923		1905.33	0.50266		1722.12	0.28308
	1486.85	0.98364		2080.82	0.75124		1907.25	0.50254		1724.05	0.28634
	1488.78	0.98364		2082.74	0.75381		1909.18	0.50247		1725.98	0.28906
	1490.7	0.98364		2084.67	0.75711		1911.11	0.50245		1727.91	0.29042
	1492.63	0.98364		2086.6	0.76133		1913.04	0.50248		1729.84	0.2914
	1494.56	0.98365		2088.53	0.76639		1914.97	0.50245		1731.76	0.2927
	1496.49	0.98365		2090.46	0.77284		1916.9	0.50245		1733.69	0.29397
	1498.42	0.98364		2092.39	0.78005		1918.82	0.50239		1735.62	0.29297
	1500.35	0.98363		2094.32	0.78893		1920.75	0.50226		1737.55	0.28808
	1502.28	0.98362		2096.24	0.79867		1922.68	0.50225		1739.48	0.28157
	1504.2	0.98363		2098.17	0.8102		1924.61	0.50231		1741.41	0.27361
	1506.13	0.98359		2100.1	0.82159		1926.54	0.5023		1743.33	0.26693
	1508.06	0.98358		2102.03	0.83289		1928.47	0.50261		1745.26	0.26304
	1509.99	0.98355		2103.96	0.84748		1930.39	0.50269		1747.19	0.26156
	1511.92	0.98354		2105.89	0.87692		1932.32	0.50258		1749.12	0.26631
	1513.85	0.9835		2107.81	0.9365		1934.25	0.50252		1751.05	0.27248
	1515.78	0.98347		2109.74	0.99614		1936.18	0.50255		1752.98	0.27556
	1517.7	0.98343		2111.67	0.95112		1938.11	0.50259		1754.9	0.27538
	1519.63	0.98342		2113.6	0.8648		1940.04	0.50246		1756.83	0.27744
	1521.56	0.98337		2115.53	0.82233		1941.97	0.50229		1758.76	0.27813
	1523.49	0.9833		2117.46	0.80408		1943.89	0.50242		1760.69	0.27859
	1525.42	0.98327		2119.39	0.79368		1945.82	0.50252		1762.62	0.28061
	1527.35	0.98323		2121.31	0.78418		1947.75	0.50263		1764.55	0.28084
	1529.27	0.9832		2123.24	0.77515		1949.68	0.50266		1766.48	0.27974
	1531.2	0.98317		2125.17	0.76699		1951.61	0.50263		1768.4	0.27893
	1533.13	0.98315		2127.1	0.76129		1953.54	0.50258		1770.33	0.27721
	1535.06	0.98316		2129.03	0.7572		1955.46	0.50257		1772.26	0.2796
	1536.99	0.98316		2130.96	0.75488		1957.39	0.50259		1774.19	0.28253
	1538.92	0.98318		2132.88	0.75351		1959.32	0.50264		1776.12	0.28241
	1540.85	0.98318		2134.81	0.75275		1961.25	0.50265		1778.05	0.2815
	1542.77	0.98313		2136.74	0.75189		1963.18	0.50265		1779.97	0.28144
	1544.7	0.98307		2138.67	0.751		1965.11	0.50252		1781.9	0.28228
	1546.63	0.98301		2140.6	0.74995		1967.04	0.5025		1783.83	0.28298
	1548.56	0.98288		2142.53	0.74894		1968.96	0.50261		1785.76	0.28397
	1550.49	0.98263		2144.45	0.74833		1970.89	0.50268		1787.69	0.28417
	1552.42	0.98237		2146.38	0.74796		1972.82	0.50264		1789.62	0.28527
	1554.34	0.98193		2148.31	0.74752		1974.75	0.50266		1791.55	0.28552
	1556.27	0.98152		2150.24	0.74713		1976.68	0.50261		1793.47	0.28527
	1558.2	0.98138		2152.17	0.74673		1978.61	0.50265		1795.4	0.28412
	1560.13	0.98146		2154.1	0.74638		1980.54	0.50271		1797.33	0.28379
	1562.06	0.98135		2156.03	0.74603		1982.46	0.50274		1799.26	0.28294
	1563.99	0.98135		2157.95	0.74577		1984.39	0.50269		1801.19	0.2831
	1565.91	0.98171		2159.88	0.74552		1986.32	0.50263		1803.12	0.28467
	1567.84	0.98216		2161.81	0.74533		1988.25	0.50252		1805.05	0.28564
	1569.77	0.98321		2163.74	0.74517		1990.18	0.50242		1806.97	0.28501
	1571.7	0.98369		2165.67	0.74506		1992.11	0.50241		1808.9	0.28417
	1573.63	0.98385		2167.6	0.74496		1994.04	0.50253		1810.83	0.28415
	1575.56	0.98408		2169.53	0.74491		1995.96	0.50252		1812.76	0.28597
	1577.49	0.98559		2171.45	0.7449		1997.89	0.50249		1814.69	0.2864
	1579.41	0.98677		2173.38	0.74493		1999.82	0.50243		1816.62	0.28653
	1581.34	0.98821		2175.31	0.74496		2001.75	0.50241		1818.54	0.28673
	1583.27	0.9887		2177.24	0.74499		2003.68	0.50238		1820.47	0.2866
	1585.2	0.98838		2179.17	0.745		2005.61	0.50244		1822.4	0.28579
	1587.13	0.98752		2181.1	0.74499		2007.53	0.50242		1824.33	0.28678
	1589.06	0.98681		2183.02	0.74495		2009.46	0.5024		1826.26	0.28671
	1590.98	0.98608		2184.95	0.7449		2011.39	0.50233		1828.19	0.28506
	1592.91	0.98557		2186.88	0.74485		2013.32	0.50226		1830.12	0.28565
	1594.84	0.9851		2188.81	0.74485		2015.25	0.50215		1832.04	0.28575
	1596.77	0.98481		2190.74	0.74491		2017.18	0.50215		1833.97	0.28477
	1598.7	0.98459		2192.67	0.74502		2019.11	0.50217		1835.9	0.28417
	1600.63	0.98444		2194.59	0.74512		2021.03	0.50218		1837.83	0.28386
	1602.56	0.98427		2196.52	0.74515		2022.96	0.50216		1839.76	0.28344
	1604.48	0.98416		2198.45	0.74509		2024.89	0.50215		1841.69	0.28191
	1606.41	0.98407		2200.38	0.74499		2026.82	0.50213		1843.61	0.28231
	1608.34	0.984		2202.31	0.74489		2028.75	0.50218		1845.54	0.28274
	1610.27	0.98394		2204.24	0.74484		2030.67	0.50213		1847.47	0.28161
	1612.2	0.98391		2206.17	0.74481		2032.6	0.50208		1849.4	0.2825
	1614.13	0.98389		2208.09	0.7448		2034.53	0.50198		1851.33	0.28275
	1616.06	0.98388		2210.02	0.74479		2036.46	0.50203		1853.26	0.28267
	1617.98	0.98386		2211.95	0.74478		2038.39	0.50203		1855.18	0.28265
	1619.91	0.98386		2213.88	0.74477		2040.32	0.50209		1857.11	0.28282
	1621.84	0.98386		2215.81	0.74478		2042.25	0.50211		1859.04	0.2834
	1623.77	0.98385		2217.74	0.74478		2044.17	0.50217		1860.97	0.28377
	1625.7	0.98384		2219.66	0.74479		2046.1	0.50225		1862.9	0.28306
	1627.63	0.98383		2221.59	0.74478		2048.03	0.50225		1864.83	0.28151
	1629.55	0.98381		2223.52	0.74478		2049.96	0.50227		1866.76	0.27935
	1631.48	0.9838		2225.45	0.74478		2051.89	0.5022		1868.68	0.27954
	1633.41	0.98379		2227.38	0.74479		2053.82	0.50219		1870.61	0.28243
	1635.34	0.98375		2229.31	0.74479		2055.74	0.50223		1872.54	0.28273
	1637.27	0.9837		2231.24	0.74479		2057.67	0.50216		1874.47	0.28253
	1639.2	0.98368		2233.16	0.74479		2059.6	0.50227		1876.4	0.28247
	1641.12	0.98369		2235.09	0.74479		2061.53	0.50206		1878.33	0.28182
	1643.05	0.9837		2237.02	0.74478		2063.46	0.50226		1880.26	0.2811
	1644.98	0.98371		2238.95	0.74478		2065.39	0.50226		1882.18	0.28067
	1646.91	0.98373		2240.88	0.74476		2067.32	0.50262		1884.11	0.27987
	1648.84	0.98373		2242.81	0.74476		2069.24	0.50305		1886.04	0.27893
	1650.77	0.98376		2244.74	0.74475		2071.17	0.50345		1887.97	0.27709
	1652.7	0.98378		2246.66	0.74474		2073.1	0.50452		1889.9	0.27639
	1654.62	0.98377		2248.59	0.74473		2075.03	0.50503		1891.83	0.27646
	1656.55	0.98375		2250.52	0.74472		2076.96	0.50683		1893.75	0.27511
	1658.48	0.98375		2252.45	0.7447		2078.89	0.50765		1895.68	0.2742
	1660.41	0.98373		2254.38	0.74469		2080.82	0.50939		1897.61	0.27045
	1662.34	0.98372		2256.31	0.74468		2082.74	0.5099		1899.54	0.25934
	1664.27	0.9837		2258.23	0.74467		2084.67	0.51015		1901.47	0.23245
	1666.19	0.98368		2260.16	0.74465		2086.6	0.51057		1903.4	0.17821
	1668.12	0.98365		2262.09	0.74465		2088.53	0.50945		1905.33	0.143
	1670.05	0.98359		2264.02	0.74463		2090.46	0.50994		1907.25	0.21245
	1671.98	0.98354		2265.95	0.74461		2092.39	0.50838		1909.18	0.29832
	1673.91	0.9835		2267.88	0.74458		2094.32	0.50888		1911.11	0.32184
	1675.84	0.98339		2269.8	0.74457		2096.24	0.50731		1913.04	0.29848
	1677.77	0.98327		2271.73	0.74455		2098.17	0.50787		1914.97	0.2709
	1679.69	0.98316		2273.66	0.74454		2100.1	0.50697		1916.9	0.26909
	1681.62	0.98307		2275.59	0.74452		2102.03	0.50729		1918.82	0.29239
	1683.55	0.98298		2277.52	0.7445		2103.96	0.50685		1920.75	0.29836
	1685.48	0.98284		2279.45	0.74448		2105.89	0.50681		1922.68	0.29173
	1687.41	0.98269		2281.38	0.74446		2107.81	0.50687		1924.61	0.2678
	1689.34	0.9825		2283.3	0.74444		2109.74	0.50641		1926.54	0.29104
	1691.27	0.98229		2285.23	0.74442		2111.67	0.50688		1928.47	0.30253
	1693.19	0.98216		2287.16	0.7444		2113.6	0.50613		1930.39	0.29837
	1695.12	0.98203		2289.09	0.74439		2115.53	0.5068		1932.32	0.28936
	1697.05	0.98184		2291.02	0.74437		2117.46	0.50596		1934.25	0.29352
	1698.98	0.9818		2292.95	0.74435		2119.39	0.50673		1936.18	0.28876
	1700.91	0.98169		2294.88	0.74433		2121.31	0.50595		1938.11	0.28112
	1702.84	0.98152		2296.8	0.74431		2123.24	0.50684		1940.04	0.28545
	1704.77	0.98139		2298.73	0.7443		2125.17	0.50605		1941.97	0.29363
	1706.69	0.98126		2300.66	0.74428		2127.1	0.50676		1943.89	0.29599
	1708.62	0.98116		2302.59	0.74426		2129.03	0.50613		1945.82	0.29289
	1710.55	0.98103		2304.52	0.74425		2130.96	0.50676		1947.75	0.28875
	1712.48	0.9809		2306.45	0.74423		2132.88	0.5062		1949.68	0.28638
	1714.41	0.98076		2308.38	0.74422		2134.81	0.50644		1951.61	0.28522
	1716.34	0.98066		2310.3	0.74419		2136.74	0.5058		1953.54	0.28432
	1718.26	0.98051		2312.23	0.74417		2138.67	0.50578		1955.46	0.28453
	1720.19	0.98032		2314.16	0.74415		2140.6	0.50487		1957.39	0.2854
	1722.12	0.98019		2316.09	0.74413		2142.53	0.50361		1959.32	0.28576
	1724.05	0.98007		2318.02	0.74411		2144.45	0.50421		1961.25	0.28533
	1725.98	0.97996		2319.95	0.7441		2146.38	0.50561		1963.18	0.28494
	1727.91	0.97984		2321.87	0.74409		2148.31	0.50592		1965.11	0.28394
	1729.84	0.97971		2323.8	0.74407		2150.24	0.50655		1967.04	0.28391
	1731.76	0.97965		2325.73	0.74405		2152.17	0.5064		1968.96	0.28481
	1733.69	0.97966		2327.66	0.74404		2154.1	0.50665		1970.89	0.28501
	1735.62	0.97954		2329.59	0.74403		2156.03	0.50663		1972.82	0.28478
	1737.55	0.97938		2331.52	0.744		2157.95	0.507		1974.75	0.28449
	1739.48	0.97934		2333.45	0.74399		2159.88	0.50688		1976.68	0.2844
	1741.4	0.97926		2335.37	0.74398		2161.81	0.50715		1978.61	0.28449
	1743.33	0.97919		2337.3	0.74398		2163.74	0.50712		1980.54	0.28446
	1745.26	0.97918		2339.23	0.74398		2165.67	0.50737		1982.46	0.28426
	1747.19	0.97912		2341.16	0.74397		2167.6	0.50739		1984.39	0.28372
	1749.12	0.97913		2343.09	0.74395		2169.53	0.50762		1986.32	0.2828
	1751.05	0.97918		2345.01	0.74394		2171.45	0.50768		1988.25	0.28214
	1752.98	0.97915		2346.94	0.74393		2173.38	0.50787		1990.18	0.28248
	1754.9	0.97909		2348.87	0.74392		2175.31	0.50766		1992.11	0.28268
	1756.83	0.97908		2350.8	0.74391		2177.24	0.50763		1994.04	0.28294
	1758.76	0.97904		2352.73	0.74391		2179.17	0.50752		1995.96	0.28299
	1760.69	0.97903		2354.66	0.7439		2181.1	0.50749		1997.89	0.28296
	1762.62	0.97904		2356.59	0.74388		2183.02	0.50731		1999.82	0.28295
	1764.55	0.97901		2358.51	0.74388		2184.95	0.5072		2001.75	0.28321
	1766.47	0.97899		2360.44	0.74387		2186.88	0.50693		2003.68	0.28313
	1768.4	0.97897		2362.37	0.74386		2188.81	0.50694		2005.61	0.28282
	1770.33	0.97893		2364.3	0.74386		2190.74	0.50692		2007.53	0.28252
	1772.26	0.97903		2366.23	0.74385		2192.67	0.50696		2009.46	0.28261
	1774.19	0.97902		2368.16	0.74384		2194.59	0.5069		2011.39	0.28277
	1776.12	0.97898		2370.09	0.74383		2196.52	0.50678		2013.32	0.28298
	1778.05	0.97896		2372.01	0.74381		2198.45	0.50661		2015.25	0.28247
	1779.97	0.97894		2373.94	0.74381		2200.38	0.50651		2017.18	0.2823
	1781.9	0.97893		2375.87	0.7438		2202.31	0.50621		2019.11	0.28275
	1783.83	0.97892		2377.8	0.74379		2204.24	0.50606		2021.03	0.28303
	1785.76	0.97893		2379.73	0.74378		2206.17	0.50583		2022.96	0.28312
	1787.69	0.97891		2381.66	0.74377		2208.09	0.5057		2024.89	0.28325
	1789.62	0.97888		2383.59	0.74376		2210.02	0.50549		2026.82	0.28331
	1791.55	0.97892		2385.51	0.74375		2211.95	0.50526		2028.75	0.28343
	1793.47	0.97896		2387.44	0.74374		2213.88	0.50495		2030.68	0.28359
	1795.4	0.9789		2389.37	0.74374		2215.81	0.50488		2032.6	0.28408
	1797.33	0.97889		2391.3	0.74373		2217.74	0.50486		2034.53	0.2843
	1799.26	0.97889		2393.23	0.74373		2219.66	0.50488		2036.46	0.28449
	1801.19	0.97891		2395.16	0.74372		2221.59	0.50481		2038.39	0.28455
	1803.12	0.9789		2397.08	0.74372		2223.52	0.50474		2040.32	0.28475
	1805.05	0.97888		2399.01	0.74371		2225.45	0.50467		2042.25	0.28488
	1806.97	0.97885		2400.94	0.74371		2227.38	0.50459		2044.17	0.2853
	1808.9	0.97884		2402.87	0.7437		2229.31	0.50454		2046.1	0.28577
	1810.83	0.97883		2404.8	0.7437		2231.24	0.50459		2048.03	0.28589
	1812.76	0.97884		2406.73	0.74369		2233.16	0.50461		2049.96	0.28612
	1814.69	0.97881		2408.66	0.74369		2235.09	0.50469		2051.89	0.28616
	1816.62	0.9788		2410.58	0.74369		2237.02	0.50477		2053.82	0.28653
	1818.54	0.97878		2412.51	0.74369		2238.95	0.50487		2055.75	0.28679
	1820.47	0.97877		2414.44	0.74368		2240.88	0.50492		2057.67	0.28686
	1822.4	0.97874		2416.37	0.74368		2242.81	0.50496		2059.6	0.28749
	1824.33	0.97872		2418.3	0.74368		2244.74	0.50492		2061.53	0.28762
	1826.26	0.97871		2420.23	0.74367		2246.66	0.50495		2063.46	0.28845
	1828.19	0.97866		2422.15	0.74367		2248.59	0.50492		2065.39	0.28895
	1830.12	0.97867		2424.08	0.74367		2250.52	0.50491		2067.32	0.29043
	1832.04	0.97866		2426.01	0.74366		2252.45	0.50477		2069.24	0.29194
	1833.97	0.97861		2427.94	0.74366		2254.38	0.50475		2071.17	0.29322
	1835.9	0.97858		2429.87	0.74365		2256.31	0.50474		2073.1	0.29526
	1837.83	0.97857		2431.8	0.74365		2258.23	0.50461		2075.03	0.29664
	1839.76	0.97855		2433.72	0.74365		2260.16	0.50451		2076.96	0.29828
	1841.69	0.97852		2435.65	0.74365		2262.09	0.50469		2078.89	0.2988
	1843.61	0.97854		2437.58	0.74364		2264.02	0.50475		2080.82	0.29942
	1845.54	0.97853		2439.51	0.74364		2265.95	0.50472		2082.74	0.30169
	1847.47	0.97849		2441.44	0.74364		2267.88	0.50469		2084.67	0.30619
	1849.4	0.97847		2443.37	0.74363		2269.8	0.50465		2086.6	0.31388
	1851.33	0.97846		2445.3	0.74363		2271.73	0.50454		2088.53	0.32279
	1853.26	0.97845		2447.22	0.74363		2273.66	0.50456		2090.46	0.33759
	1855.18	0.97845		2449.15	0.74363		2275.59	0.50457		2092.39	0.35092
	1857.11	0.97843		2451.08	0.74363		2277.52	0.50449		2094.32	0.37029
	1859.04	0.97842		2453.01	0.74362		2279.45	0.5044		2096.24	0.38364
	1860.97	0.97841		2454.94	0.74362		2281.38	0.50443		2098.17	0.40175
	1862.9	0.97839		2456.87	0.74362		2283.3	0.5044		2100.1	0.41088
	1864.83	0.97836		2458.8	0.74362		2285.23	0.50438		2102.03	0.42094
	1866.76	0.97834		2460.72	0.74362		2287.16	0.50438		2103.96	0.42375
	1868.68	0.97839		2462.65	0.74362		2289.09	0.50441		2105.89	0.42177
	1870.61	0.9784		2464.58	0.74361		2291.02	0.50442		2107.81	0.41554
	1872.54	0.97838		2466.51	0.74361		2292.95	0.50437		2109.74	0.40212
	1874.47	0.97836		2468.44	0.74361		2294.88	0.50427		2111.67	0.38899
	1876.4	0.97836		2470.37	0.74361		2296.8	0.50428		2113.6	0.3701
	1878.33	0.97835		2472.29	0.74361		2298.73	0.50422		2115.53	0.35549
	1880.26	0.97834		2474.22	0.74361		2300.66	0.50417		2117.46	0.33721
	1882.18	0.97832		2476.15	0.7436		2302.59	0.50407		2119.39	0.32541
	1884.11	0.9783		2478.08	0.7436		2304.52	0.50389		2121.31	0.31341
	1886.04	0.97829		2480.01	0.7436		2306.45	0.50376		2123.24	0.30735
	1887.97	0.97826		2481.94	0.7436		2308.38	0.50373		2125.17	0.30199
	1889.9	0.97829		2483.86	0.7436		2310.3	0.50368		2127.1	0.29987
	1891.83	0.97828		2485.79	0.7436		2312.23	0.50373		2129.03	0.29884
	1893.75	0.97826		2487.72	0.74361		2314.16	0.5036		2130.96	0.29872
	1895.68	0.97826		2489.65	0.74361		2316.09	0.50329		2132.88	0.29811
	1897.61	0.97826		2491.58	0.7436		2318.02	0.50302		2134.81	0.29766
	1899.54	0.97825		2493.51	0.7436		2319.95	0.50321		2136.74	0.297
	1901.47	0.97824		2495.44	0.7436		2321.87	0.50345		2138.67	0.29698
	1903.4	0.97823		2497.36	0.7436		2323.8	0.50328		2140.6	0.29659
	1905.33	0.97822		2499.29	0.7436		2325.73	0.50341		2142.53	0.2958
	1907.25	0.97821		2501.22	0.74359		2327.66	0.50365		2144.45	0.29639
	1909.18	0.97821		2503.15	0.74359		2329.59	0.50338		2146.38	0.29715
	1911.11	0.97822		2505.08	0.74359		2331.52	0.50331		2148.31	0.29681
	1913.04	0.97823		2507.01	0.74359		2333.45	0.50347		2150.24	0.2964
	1914.97	0.97824		2508.93	0.74359		2335.37	0.5036		2152.17	0.29538
	1916.9	0.97824		2510.86	0.74359		2337.3	0.50376		2154.1	0.29431
	1918.82	0.97828		2512.79	0.74359		2339.23	0.50379		2156.03	0.2927
	1920.75	0.97826		2514.72	0.74359		2341.16	0.50375		2157.95	0.29135
	1922.68	0.97831		2516.65	0.74359		2343.09	0.50377		2159.88	0.28959
	1924.61	0.97839		2518.58	0.74359		2345.01	0.50388		2161.81	0.28832
	1926.54	0.97843		2520.51	0.74359		2346.94	0.50395		2163.74	0.28714
	1928.47	0.97845		2522.43	0.74359		2348.87	0.50397		2165.67	0.28678
	1930.39	0.97845		2524.36	0.74359		2350.8	0.50401		2167.6	0.28615
	1932.32	0.97845		2526.29	0.74359		2352.73	0.50419		2169.53	0.28589
	1934.25	0.97844		2528.22	0.74358		2354.66	0.50436		2171.45	0.28573
	1936.18	0.97844		2530.15	0.74358		2356.59	0.50409		2173.38	0.28587
	1938.11	0.97845		2532.08	0.74358		2358.51	0.50392		2175.31	0.28575
	1940.04	0.97843		2534.01	0.74358		2360.44	0.50409		2177.24	0.28594
	1941.97	0.97842		2535.93	0.74358		2362.37	0.50392		2179.17	0.28593
	1943.89	0.97844		2537.86	0.74358		2364.3	0.50405		2181.1	0.28638
	1945.82	0.97844		2539.79	0.74358		2366.23	0.50402		2183.02	0.2868
	1947.75	0.97845		2541.72	0.74358		2368.16	0.50381		2184.95	0.28733
	1949.68	0.97845		2543.65	0.74358		2370.09	0.50382		2186.88	0.28781
	1951.61	0.97845		2545.58	0.74358		2372.01	0.50376		2188.81	0.2884
	1953.54	0.97845		2547.5	0.74357		2373.94	0.50375		2190.74	0.28892
	1955.46	0.97845		2549.43	0.74357		2375.87	0.50387		2192.67	0.28961
	1957.39	0.97846		2551.36	0.74357		2377.8	0.50393		2194.59	0.28983
	1959.32	0.97847		2553.29	0.74357		2379.73	0.50377		2196.52	0.28958
	1961.25	0.97847		2555.22	0.74357		2381.66	0.50373		2198.45	0.28902
	1963.18	0.97847		2557.15	0.74357		2383.59	0.50385		2200.38	0.28843
	1965.11	0.97844		2559.07	0.74357		2385.51	0.50388		2202.31	0.28752
	1967.04	0.97844		2561	0.74356		2387.44	0.50383		2204.24	0.28676
	1968.96	0.97846		2562.93	0.74356		2389.37	0.5038		2206.17	0.286
	1970.89	0.97845		2564.86	0.74356		2391.3	0.50381		2208.09	0.28531
	1972.82	0.97846		2566.79	0.74356		2393.23	0.50374		2210.02	0.28476
	1974.75	0.97849		2568.72	0.74356		2395.16	0.50357		2211.95	0.28429
	1976.68	0.97853		2570.65	0.74356		2397.08	0.5035		2213.88	0.284
	1978.61	0.97855		2572.57	0.74356		2399.01	0.50358		2215.81	0.28405
	1980.54	0.97856		2574.5	0.74356		2400.94	0.50357		2217.74	0.28409
	1982.46	0.97857		2576.43	0.74356		2402.87	0.50352		2219.66	0.28396
	1984.39	0.97859		2578.36	0.74355		2404.8	0.50351		2221.59	0.28365
	1986.32	0.97857		2580.29	0.74355		2406.73	0.50342		2223.52	0.28378
	1988.25	0.97854		2582.22	0.74355		2408.66	0.50339		2225.45	0.28409
	1990.18	0.97851		2584.14	0.74355		2410.58	0.50335		2227.38	0.2842
	1992.11	0.97852		2586.07	0.74355		2412.51	0.50333		2229.31	0.28406
	1994.04	0.97854					2414.44	0.50335		2231.24	0.28447
	1995.96	0.97854					2416.37	0.50338		2233.16	0.28431
	1997.89	0.97852					2418.3	0.50345		2235.09	0.28445
	1999.82	0.9785					2420.23	0.50344		2237.02	0.28437
	2001.75	0.97848					2422.15	0.50331		2238.95	0.28442
	2003.68	0.97848					2424.08	0.50329		2240.88	0.28394
	2005.61	0.97849					2426.01	0.50343		2242.81	0.2843
	2007.53	0.97849					2427.94	0.50349		2244.74	0.28398
	2009.46	0.97848					2429.87	0.50348		2246.66	0.28384
	2011.39	0.97848					2431.8	0.50346		2248.59	0.28345
	2013.32	0.97847					2433.72	0.50344		2250.52	0.28383
	2015.25	0.97847					2435.65	0.5035		2252.45	0.28361
	2017.18	0.97851					2437.58	0.50353		2254.38	0.28362
	2019.11	0.97856					2439.51	0.50355		2256.31	0.28326
	2021.03	0.97861					2441.44	0.50351		2258.24	0.28318
	2022.96	0.97867					2443.37	0.50339		2260.16	0.28254
	2024.89	0.97874					2445.3	0.50337		2262.09	0.28271
	2026.82	0.97883					2447.22	0.50337		2264.02	0.28284
	2028.75	0.97893					2449.15	0.50332		2265.95	0.28344
	2030.67	0.97908					2451.08	0.50332		2267.88	0.28382
	2032.6	0.97926					2453.01	0.50332		2269.8	0.28449
	2034.53	0.97944					2454.94	0.5033		2271.73	0.28467
	2036.46	0.97962					2456.87	0.50332		2273.66	0.28495
	2038.39	0.97977					2458.8	0.50337		2275.59	0.28402
	2040.32	0.97992					2460.72	0.50338		2277.52	0.28321
	2042.25	0.9801					2462.65	0.50334		2279.45	0.2824
	2044.17	0.98031					2464.58	0.50334		2281.38	0.28202
	2046.1	0.98055					2466.51	0.50328		2283.3	0.27966
	2048.03	0.98084					2468.44	0.50328		2285.23	0.27782
	2049.96	0.98115					2470.37	0.5033		2287.16	0.27708
	2051.89	0.98142					2472.29	0.50328		2289.09	0.27726
	2053.82	0.98166					2474.22	0.50331		2291.02	0.27657
	2055.74	0.98191					2476.15	0.50334		2292.95	0.27637
	2057.67	0.98222					2478.08	0.50332		2294.88	0.27625
	2059.6	0.98261					2480.01	0.50335		2296.8	0.27649
	2061.53	0.98289					2481.94	0.50339		2298.73	0.2749
	2063.46	0.98307					2483.86	0.50347		2300.66	0.27423
	2065.39	0.98328					2485.79	0.50343		2302.59	0.27306
	2067.32	0.98358					2487.72	0.50331		2304.52	0.26945
	2069.24	0.98382					2489.65	0.50327		2306.45	0.26748
	2071.17	0.9839					2491.58	0.50331		2308.38	0.26954
	2073.1	0.98434					2493.51	0.50332		2310.3	0.27242
	2075.03	0.98545					2495.44	0.5033		2312.23	0.27448
	2076.96	0.98764					2497.36	0.50334		2314.16	0.27322
	2078.89	0.99106					2499.29	0.50337		2316.09	0.26953
	2080.82	0.99617					2501.22	0.50334		2318.02	0.26155
	2082.74	1.00305					2503.15	0.50334		2319.95	0.25623
	2084.67	1.0121					2505.08	0.50342		2321.87	0.25094
	2086.6	1.02375					2507.01	0.50351		2323.8	0.2447
	2088.53	1.03829					2508.93	0.50353		2325.73	0.2421
	2090.46	1.05714					2510.86	0.50352		2327.66	0.25332
	2092.39	1.07976					2512.79	0.50343		2329.59	0.27021
	2094.32	1.10733					2514.72	0.50333		2331.52	0.28951
	2096.24	1.13845					2516.65	0.50333		2333.45	0.29855
	2098.17	1.17501								2335.37	0.30105
	2100.1	1.21408								2337.3	0.3067
	2102.03	1.25347								2339.23	0.3063
	2103.96	1.30234								2341.16	0.3023
	2105.89	1.37883								2343.09	0.30434
	2107.81	1.48563								2345.02	0.30306
	2109.74	1.54926								2346.94	0.30019
	2111.67	1.48673								2348.87	0.29943
	2113.6	1.37327								2350.8	0.29915
	2115.53	1.29072								2352.73	0.29884
	2117.46	1.23438								2354.66	0.29722
	2119.39	1.19314								2356.59	0.29621
	2121.31	1.15686								2358.51	0.29495
	2123.24	1.12459								2360.44	0.29298
	2125.17	1.09779								2362.37	0.29051
	2127.1	1.07975								2364.3	0.28842
	2129.03	1.06748								2366.23	0.28144
	2130.96	1.05992								2368.16	0.28106
	2132.88	1.05435								2370.09	0.28421
	2134.81	1.04957								2372.01	0.28639
	2136.74	1.04347								2373.94	0.28504
	2138.67	1.03581								2375.87	0.28123
	2140.6	1.02666								2377.8	0.27954
	2142.53	1.0172								2379.73	0.28103
	2144.45	1.00873								2381.66	0.28303
	2146.38	1.00109								2383.59	0.2823
	2148.31	0.9944								2385.51	0.28008
	2150.24	0.98959								2387.44	0.27766
	2152.17	0.9865								2389.37	0.27657
	2154.1	0.98481								2391.3	0.27604
	2156.03	0.98404								2393.23	0.2766
	2157.95	0.98386								2395.16	0.27726
	2159.88	0.98369								2397.08	0.27816
	2161.81	0.98333								2399.01	0.27843
	2163.74	0.98286								2400.94	0.27894
	2165.67	0.98223								2402.87	0.27896
	2167.6	0.9814								2404.8	0.27894
	2169.53	0.98062								2406.73	0.27905
	2171.45	0.98001								2408.66	0.27908
	2173.38	0.97958								2410.58	0.27933
	2175.31	0.97922								2412.51	0.27971
	2177.24	0.97889								2414.44	0.27997
	2179.17	0.97856								2416.37	0.28032
	2181.1	0.97827								2418.3	0.28043
	2183.02	0.97805								2420.23	0.28042
	2184.95	0.97808								2422.15	0.28067
	2186.88	0.97856								2424.08	0.28099
	2188.81	0.97947								2426.01	0.28103
	2190.74	0.98059								2427.94	0.28109
	2192.67	0.98159								2429.87	0.28128
	2194.59	0.98223								2431.8	0.28133
	2196.52	0.98239								2433.72	0.28138
	2198.45	0.98201								2435.65	0.2814
	2200.38	0.98113								2437.58	0.28138
	2202.31	0.98001								2439.51	0.28147
	2204.24	0.97903								2441.44	0.28171
	2206.17	0.97833								2443.37	0.28191
	2208.09	0.97789								2445.3	0.28203
	2210.02	0.97758								2447.22	0.28229
	2211.95	0.97736								2449.15	0.28231
	2213.88	0.97721								2451.08	0.28233
	2215.81	0.97711								2453.01	0.28232
	2217.74	0.97701								2454.94	0.28248
	2219.66	0.97693								2456.87	0.28259
	2221.59	0.97685								2458.8	0.28253
	2223.52	0.97677								2460.72	0.28249
	2225.45	0.97671								2462.65	0.28263
	2227.38	0.97666								2464.58	0.28291
	2229.31	0.97661								2466.51	0.28297
	2231.24	0.9766								2468.44	0.28288
	2233.16	0.97655								2470.37	0.28297
	2235.09	0.97654								2472.29	0.28305
	2237.02	0.97649								2474.22	0.28317
	2238.95	0.97646								2476.15	0.28331
	2240.88	0.97642								2478.08	0.28335
	2242.81	0.97642								2480.01	0.28339
	2244.74	0.97635								2481.94	0.28349
	2246.66	0.97632								2483.86	0.28353
	2248.59	0.97627								2485.79	0.28362
	2250.52	0.97625								2487.72	0.28371
	2252.45	0.97621								2489.65	0.28375
	2254.38	0.97619								2491.58	0.28385
	2256.31	0.97615								2493.51	0.28384
	2258.23	0.97614								2495.44	0.28383
	2260.16	0.97612								2497.36	0.28399
	2262.09	0.97614								2499.29	0.28428
	2264.02	0.97609								2501.22	0.28433
	2265.95	0.97606								2503.15	0.28433
	2267.88	0.976								2505.08	0.2846
	2269.8	0.97599								2507.01	0.28466
	2271.73	0.97598								2508.93	0.2845
	2273.66	0.97596								2510.86	0.28444
	2275.59	0.97589								2512.79	0.28478
	2277.52	0.97585								2514.72	0.28511
	2279.45	0.97581								2516.65	0.28529
	2281.38	0.97577								2518.58	0.28536
	2283.3	0.97567								2520.51	0.28551
	2285.23	0.97562								2522.43	0.28572
	2287.16	0.9756								2524.36	0.28587
	2289.09	0.97561								2526.29	0.28588
	2291.02	0.97558								2528.22	0.28566
	2292.95	0.97558								2530.15	0.28556
	2294.88	0.9756								2532.08	0.28557
	2296.8	0.97563								2534.01	0.28576
	2298.73	0.97559								2535.93	0.28598
	2300.66	0.97562								2537.86	0.28596
	2302.59	0.97562								2539.79	0.28575
	2304.52	0.97551								2541.72	0.28573
	2306.45	0.97552								2543.65	0.2858
	2308.38	0.97564								2545.58	0.28578
	2310.3	0.97574								2547.51	0.28569
	2312.23	0.97581								2549.43	0.28566
	2314.16	0.97568								2551.36	0.28555
	2316.09	0.97542								2553.29	0.28531
	2318.02	0.97514								2555.22	0.28528
	2319.95	0.97501								2557.15	0.28548
	2321.87	0.97488								2559.07	0.2855
	2323.8	0.97475								2561	0.28547
	2325.73	0.97457								2562.93	0.28553
	2327.66	0.97448								2564.86	0.2855
	2329.59	0.97444								2566.79	0.28562
	2331.52	0.97475								2568.72	0.28557
	2333.45	0.97513								2570.65	0.28534
	2335.37	0.97584								2572.57	0.2852
	2337.3	0.97682								2574.5	0.28533
	2339.23	0.97702								2576.43	0.28555
	2341.16	0.9765								2578.36	0.28561
	2343.09	0.97618								2580.29	0.28552
	2345.01	0.97594								2582.22	0.28543
	2346.94	0.97561								2584.15	0.28558
	2348.87	0.97544								2586.07	0.28578
	2350.8	0.9754								2588	0.28581
	2352.73	0.97534								2589.93	0.28583
	2354.66	0.97492								2591.86	0.28585
	2356.59	0.97492								2593.79	0.28572
	2358.51	0.97509								2595.72	0.28569
	2360.44	0.9749								2597.64	0.28574
	2362.37	0.97499								2599.57	0.28567
	2364.3	0.97496								2601.5	0.28559
	2366.23	0.97476								2603.43	0.28573
	2368.16	0.97477								2605.36	0.2859
	2370.09	0.97499								2607.29	0.28582
	2372.01	0.97512								2609.22	0.28576
	2373.94	0.97523								2611.14	0.28577
	2375.87	0.97526								2613.07	0.28584
	2377.8	0.97526								2615	0.28598
	2379.73	0.97522								2616.93	0.28584
	2381.66	0.97516								2618.86	0.28599
	2383.59	0.97495								2620.79	0.28628
	2385.51	0.9747								2622.72	0.28644
	2387.44	0.97447								2624.64	0.28647
	2389.37	0.97434								2626.57	0.28654
	2391.3	0.97426								2628.5	0.28677
	2393.23	0.97426								2630.43	0.28681
	2395.16	0.97426								2632.36	0.28678
	2397.08	0.97426								2634.29	0.28677
	2399.01	0.97423								2636.21	0.28667
	2400.94	0.97425								2638.14	0.28664
	2402.87	0.97425								2640.07	0.28672
	2404.8	0.97424								2642	0.28676
	2406.73	0.97422								2643.93	0.2866
	2408.66	0.97421								2645.86	0.28654
	2410.58	0.97421								2647.78	0.2866
	2412.51	0.97421								2649.71	0.2866
	2414.44	0.97421								2651.64	0.28653
	2416.37	0.97419								2653.57	0.28641
	2418.3	0.97418								2655.5	0.28648
	2420.23	0.97418								2657.43	0.28665
	2422.15	0.97417								2659.36	0.28669
	2424.08	0.97418								2661.28	0.28647
	2426.01	0.97419								2663.21	0.28643
	2427.94	0.97417								2665.14	0.28638
	2429.87	0.97416								2667.07	0.28638
	2431.8	0.97417								2669	0.28654
	2433.72	0.97418								2670.93	0.28654
	2435.65	0.97418								2672.86	0.28654
	2437.58	0.97418								2674.78	0.28639
	2439.51	0.97418								2676.71	0.28615
	2441.44	0.97418								2678.64	0.28608
	2443.37	0.97418								2680.57	0.28616
	2445.3	0.97416								2682.5	0.28622
	2447.22	0.97417								2684.43	0.28614
	2449.15	0.97417								2686.35	0.28604
	2451.08	0.97416								2688.28	0.28612
	2453.01	0.97417								2690.21	0.28621
	2454.94	0.97418								2692.14	0.28626
	2456.87	0.97419								2694.07	0.28637
	2458.8	0.97421								2696	0.28648
	2460.72	0.97421								2697.93	0.28655
	2462.65	0.9742								2699.85	0.28685
	2464.58	0.97418								2701.78	0.28715
	2466.51	0.97418								2703.71	0.28718
	2468.44	0.97421								2705.64	0.28697
	2470.37	0.97422								2707.57	0.28701
	2472.29	0.97421								2709.5	0.28721
	2474.22	0.97423								2711.42	0.28736
	2476.15	0.97424								2713.35	0.28743
	2478.08	0.97425								2715.28	0.2874
	2480.01	0.97427								2717.21	0.28759
	2481.94	0.9743								2719.14	0.28787
	2483.86	0.97435								2721.07	0.28794
	2485.79	0.9744								2722.99	0.288
	2487.72	0.97444								2724.92	0.28831
	2489.65	0.97449								2726.85	0.28857
	2491.58	0.9745								2728.78	0.28862
	2493.51	0.97452								2730.71	0.28855
	2495.44	0.97451								2732.64	0.28849
	2497.36	0.97451								2734.57	0.28865
	2499.29	0.97452								2736.49	0.28876
	2501.22	0.97453								2738.42	0.28877
	2503.15	0.97455								2740.35	0.28894
	2505.08	0.97458								2742.28	0.28915
	2507.01	0.97461								2744.21	0.28925
	2508.93	0.97463								2746.14	0.28932
	2510.86	0.97466								2748.07	0.28953
	2512.79	0.97472								2749.99	0.28961
	2514.72	0.97477								2751.92	0.28962
	2516.65	0.97481								2753.85	0.28974
	2518.58	0.97486								2755.78	0.28984
	2520.51	0.97491								2757.71	0.29004
	2522.43	0.97495								2759.64	0.2901
	2524.36	0.97498								2761.56	0.29002
	2526.29	0.97501								2763.49	0.29
	2528.22	0.97502								2765.42	0.29037
	2530.15	0.97503								2767.35	0.29056
	2532.08	0.97505								2769.28	0.29041
	2534.01	0.97505								2771.21	0.2904
	2535.93	0.97506								2773.14	0.29072
	2537.86	0.97506								2775.06	0.29082
	2539.79	0.97504								2776.99	0.29078
	2541.72	0.97501								2778.92	0.29089
	2543.65	0.97497								2780.85	0.29097
	2545.58	0.97493								2782.78	0.29099
	2547.5	0.97491								2784.71	0.29105
	2549.43	0.97488								2786.64	0.29131
	2551.36	0.97485								2788.56	0.29163
	2553.29	0.97483								2790.49	0.2918
	2555.22	0.9748								2792.42	0.29198
	2557.15	0.97475								2794.35	0.29221
	2559.07	0.97471								2796.28	0.29247
	2561	0.97467								2798.2	0.29263
	2562.93	0.97465								2800.13	0.29262
	2564.86	0.97461								2802.06	0.29269
	2566.79	0.9746								2803.99	0.29292
	2568.72	0.97457								2805.92	0.2932
	2570.65	0.97455								0	--
	2572.57	0.97453								0	--
	2574.5	0.97453								0	--
	2576.43	0.97454								0	--
	2578.36	0.97453								0	--
	2580.29	0.97451								0	--
	2582.22	0.9745								0	--
	2584.14	0.97449								0	--
	2586.07	0.97448								0	--
	--	--								0	--
	--	--								0	--
	--	--								0	--
	--	--								0	--
	--	--								0	--
	--	--								0	--
	--	--								0	--
	--	--								0	--
	--	--								0	--
	--	--								0	--
	--	--								0	--
	--	--								0	--
	--	--								0	--

## Sheet: Supplementary Figure 5.
		c-Cu2O-27							c-Cu2O-106							c-Cu2O-774
	Temperature / ℃	C3H6 conversion%	Selectivity /%					Temperature / ℃	C3H6 conversion%	Selectivity /%					Temperature / ℃	C3H6 conversion%	Selectivity /%
			PO	CO2	Acrolein					PO	CO2	Acrolein					PO	CO2	Acrolein
	60	0	0	0	0			60	0	0	0	0			170	0	0	0	0
	90	0.03731	79.726	20.274	0			90	0.01407	74.1784	25.8216	0			190	0.01658	7.31193	80.4086	12.2795
	110	0.06389	83.7044	16.2956	0			110	0.02155	70.0874	29.9126	0			210	0.0268	6.05005	75.5911	16.3588
	130	0.14099	54.1333	37.3132	5.55163			130	0.04728	38.8319	46.8907	14.2774			230	0.0401	5.83381	85.6696	8.4966
	150	0.16641	26.3308	61.066	9.95152			150	0.11321	18.8345	63.2685	17.8971			250	0.07281	6.35445	88.6475	3.19697

[truncated: 10 more sheets: Supplementary Figure 6., Supplementary Figure 8., Supplementary Figure 9., Supplementary Figure 10., Supplementary Figure 11., Supplementary Figure 12.a, Supplementary Figure 12.b, Supplementary Figure 12.c, Supplementary Figure 12.d, Supplementary Figure 15.]
